# Supplementary material for: Lysin and Lytic Phages Reduce Vibrio Counts in Live Feed and Fish Larvae
Source: Microorganisms. 2024 Apr 30;12(5):904. doi: 10.3390/microorganisms12050904 (PMC11123823; doi:10.3390/microorganisms12050904)
Supplement: Supplementary file 1 [file microorganisms-12-00904-s001.zip]

Archive with 3 entries (3 files):
- domain analysis.xlsx
- microorganisms-2920761-supplementary-R1.pdf
- Phage 20gbk.txt
