# Supplementary material for: Lysin and Lytic Phages Reduce Vibrio Counts in Live Feed and Fish Larvae
Source: Microorganisms. 2024 Apr 30;12(5):904. doi: 10.3390/microorganisms12050904 (PMC11123823; doi:10.3390/microorganisms12050904)
Supplement: Supplementary file 1 [file microorganisms-12-00904-s001.zip › domain analysis.xlsx]

## Sheet: Hoja1
ORF ID	Domain type	Domain Accession	Domain description	Completeness
ORF18_Contig_0_flow_2116.77_cc_0	Superfamily	cl38926	serpin	N
ORF18_Contig_0_flow_2116.77_cc_0	Superfamily	cl00034	Bbox_SF	N
ORF28_Contig_0_flow_2116.77_cc_0	Superfamily	cl00459	MIT_CorA-like	N
ORF28_Contig_0_flow_2116.77_cc_0	Superfamily	cl21453	PKc_like	NC
ORF28_Contig_0_flow_2116.77_cc_0	Superfamily	cl38915	DEAD-like_helicase_C	NC
ORF80_Contig_0_flow_2116.77_cc_0	Superfamily	cl06123	DHR2_DOCK	NC
ORF96_Contig_0_flow_2116.77_cc_0	Superfamily	cl13996	MPN	NC
ORF96_Contig_0_flow_2116.77_cc_0	Superfamily	cl00081	bHLH_SF	C
ORF136_Contig_0_flow_2116.77_cc_0	Superfamily	cl22867	Sigma70_r4	N
ORF136_Contig_0_flow_2116.77_cc_0	Superfamily	cl02775	Oxidoreductase_nitrogenase	NC
ORF136_Contig_0_flow_2116.77_cc_0	Superfamily	cl40454	CYCLIN_SF	C
ORF140_Contig_0_flow_2116.77_cc_0	Superfamily	cl29874	LIGANc	-
ORF140_Contig_0_flow_2116.77_cc_0	Superfamily	cl00304	TP_methylase	N
ORF140_Contig_0_flow_2116.77_cc_0	Superfamily	cl15755	SAM_superfamily	N
ORF142_Contig_0_flow_2116.77_cc_0	Superfamily	cl41757	cytochrome_P450	C
ORF145_Contig_0_flow_2116.77_cc_0	Superfamily	cl00038	BRCT	-
ORF145_Contig_0_flow_2116.77_cc_0	Superfamily	cl15755	SAM_superfamily	N
ORF145_Contig_0_flow_2116.77_cc_0	Superfamily	cl11748	LysW	NC
ORF146_Contig_0_flow_2116.77_cc_0	Superfamily	cl28903	BACK	C
ORF146_Contig_0_flow_2116.77_cc_0	Superfamily	cl38936	P-loop_NTPase	C
ORF270_Contig_0_flow_2116.77_cc_0	Superfamily	cl21531	Sialidase	C
ORF276_Contig_0_flow_2116.77_cc_0	Superfamily	cl02626	DNA_pol_A	NC
ORF280_Contig_0_flow_2116.77_cc_0	Superfamily	cl11961	ALDH-SF	NC
ORF280_Contig_0_flow_2116.77_cc_0	Superfamily	cl14603	C2	C
ORF280_Contig_0_flow_2116.77_cc_0	Superfamily	cl21453	PKc_like	C
ORF280_Contig_0_flow_2116.77_cc_0	Superfamily	cl17171	PH-like	NC
ORF298_Contig_0_flow_2116.77_cc_0	Superfamily	cl21453	PKc_like	NC
ORF298_Contig_0_flow_2116.77_cc_0	Superfamily	cl41758	peptidase_C58-like	C
ORF334_Contig_0_flow_2116.77_cc_0	Superfamily	cl17037	NBD_sugar-kinase_HSP70_actin	N
ORF334_Contig_0_flow_2116.77_cc_0	Superfamily	cl21459	HTH	C
ORF334_Contig_0_flow_2116.77_cc_0	Superfamily	cl02573	Tudor_SF	NC
ORF336_Contig_0_flow_2116.77_cc_0	Superfamily	cl21456	Periplasmic_Binding_Protein_Type_2	C
ORF336_Contig_0_flow_2116.77_cc_0	Superfamily	cl17037	NBD_sugar-kinase_HSP70_actin	NC
ORF336_Contig_0_flow_2116.77_cc_0	Superfamily	cl00133	CAP	NC
ORF342_Contig_0_flow_2116.77_cc_0	Superfamily	cl00470	AKR_SF	N
ORF342_Contig_0_flow_2116.77_cc_0	Superfamily	cl10011	Periplasmic_Binding_Protein_type1	C
ORF346_Contig_0_flow_2116.77_cc_0	Superfamily	cl28914	CD_CSD	C
ORF346_Contig_0_flow_2116.77_cc_0	Superfamily	cl00938	Rieske	NC
ORF346_Contig_0_flow_2116.77_cc_0	Superfamily	cl00416	CS_ACL-C_CCL	N
ORF346_Contig_0_flow_2116.77_cc_0	Superfamily	cl00718	TOPRIM	-
ORF346_Contig_0_flow_2116.77_cc_0	Superfamily	cl40439	CoV_Spike_S1-S2_S2	NC
ORF348_Contig_0_flow_2116.77_cc_0	Superfamily	cl02787	Translation_Factor_II_like	NC
ORF348_Contig_0_flow_2116.77_cc_0	Superfamily	cl17068	AFD_class_I	NC
ORF348_Contig_0_flow_2116.77_cc_0	Superfamily	cl40440	PDDEXK_nuclease-like	N
ORF467_Contig_0_flow_2116.77_cc_0	Superfamily	cl28922	Ubiquitin_like_fold	N
ORF467_Contig_0_flow_2116.77_cc_0	Superfamily	cl00281	metallo-dependent_hydrolases	N
ORF511_Contig_0_flow_2116.77_cc_0	Superfamily	cl10017	Tubulin_FtsZ_Cetz-like	C
ORF511_Contig_0_flow_2116.77_cc_0	Superfamily	cl15255	SH2	C
ORF511_Contig_0_flow_2116.77_cc_0	Superfamily	cl15692	CE4_SF	N
ORF511_Contig_0_flow_2116.77_cc_0	Superfamily	cl11960	Ig	C
ORF527_Contig_0_flow_2116.77_cc_0	Superfamily	cl00264	Ferritin_like	N
ORF527_Contig_0_flow_2116.77_cc_0	Superfamily	cl15239	PLDc_SF	NC
ORF527_Contig_0_flow_2116.77_cc_0	Superfamily	cl21453	PKc_like	N
ORF541_Contig_0_flow_2116.77_cc_0	Superfamily	cl00130	PseudoU_synth	NC
ORF541_Contig_0_flow_2116.77_cc_0	Superfamily	cl28917	Alpha_kinase	NC
ORF542_Contig_0_flow_2116.77_cc_0	Superfamily	cl28899	DEAD-like_helicase_N	NC
ORF542_Contig_0_flow_2116.77_cc_0	Superfamily	cl17068	AFD_class_I	N
ORF542_Contig_0_flow_2116.77_cc_0	Superfamily	cl10011	Periplasmic_Binding_Protein_type1	C
ORF542_Contig_0_flow_2116.77_cc_0	Superfamily	cl10011	Periplasmic_Binding_Protein_type1	NC
ORF542_Contig_0_flow_2116.77_cc_0	Superfamily	cl00846	CsoR-like_DUF156	C
ORF542_Contig_0_flow_2116.77_cc_0	Superfamily	cl12015	Adenylation_DNA_ligase_like	N
ORF542_Contig_0_flow_2116.77_cc_0	Superfamily	cl17238	RING_Ubox	C
ORF542_Contig_0_flow_2116.77_cc_0	Superfamily	cl16941	NTP-PPase	C
ORF542_Contig_0_flow_2116.77_cc_0	Superfamily	cl17169	RRM_SF	C
ORF551_Contig_0_flow_2116.77_cc_0	Superfamily	cl02626	DNA_pol_A	-
ORF551_Contig_0_flow_2116.77_cc_0	Superfamily	cl10012	DnaQ_like_exo	-
ORF551_Contig_0_flow_2116.77_cc_0	Superfamily	cl00020	GAT_1	C
ORF673_Contig_0_flow_2116.77_cc_0	Superfamily	cl38938	RNR_PFL	-
ORF674_Contig_0_flow_2116.77_cc_0	Superfamily	cl38938	RNR_PFL	-
ORF674_Contig_0_flow_2116.77_cc_0	Superfamily	cl15693	Sema	NC
ORF676_Contig_0_flow_2116.77_cc_0	Superfamily	cl21532	NADAR	-
ORF677_Contig_0_flow_2116.77_cc_0	Superfamily	cl14782	RNase_H_like	-
ORF678_Contig_0_flow_2116.77_cc_0	Superfamily	cl40432	SET	NC
ORF678_Contig_0_flow_2116.77_cc_0	Superfamily	cl00470	AKR_SF	NC
ORF678_Contig_0_flow_2116.77_cc_0	Superfamily	cl11960	Ig	C
ORF681_Contig_0_flow_2116.77_cc_0	Superfamily	cl21498	SANT	NC
ORF681_Contig_0_flow_2116.77_cc_0	Superfamily	cl21453	PKc_like	NC
ORF681_Contig_0_flow_2116.77_cc_0	Superfamily	cl40458	betaCoV_Nsp3_NAB	NC
ORF682_Contig_0_flow_2116.77_cc_0	Superfamily	cl40423	cupin_RmlC-like	NC
ORF682_Contig_0_flow_2116.77_cc_0	Superfamily	cl21463	UBA_like_SF	C
ORF686_Contig_0_flow_2116.77_cc_0	Superfamily	cl02915	Voltage_gated_ClC	NC
ORF694_Contig_0_flow_2116.77_cc_0	Superfamily	cl15692	CE4_SF	N
ORF694_Contig_0_flow_2116.77_cc_0	Superfamily	cl22853	Motor_domain	NC
ORF694_Contig_0_flow_2116.77_cc_0	Superfamily	cl21456	Periplasmic_Binding_Protein_Type_2	NC
ORF708_Contig_0_flow_2116.77_cc_0	Superfamily	cl15354	CBS_pair_SF	C
ORF708_Contig_0_flow_2116.77_cc_0	Superfamily	cl38903	RMtype1_S_TRD-CR_like	NC
ORF708_Contig_0_flow_2116.77_cc_0	Superfamily	cl28897	7tm_GPCRs	C
ORF711_Contig_0_flow_2116.77_cc_0	Superfamily	cl13995	MPP_superfamily	-
ORF713_Contig_0_flow_2116.77_cc_0	Superfamily	cl13995	MPP_superfamily	-
ORF723_Contig_0_flow_2116.77_cc_0	Superfamily	cl06336	Commd	NC
ORF723_Contig_0_flow_2116.77_cc_0	Superfamily	cl10013	Glycosyltransferase_GTB-type	NC
ORF723_Contig_0_flow_2116.77_cc_0	Superfamily	cl09938	cond_enzymes	NC
ORF725_Contig_0_flow_2116.77_cc_0	Superfamily	cl15692	CE4_SF	NC
ORF725_Contig_0_flow_2116.77_cc_0	Superfamily	cl28910	MFS	NC
ORF739_Contig_0_flow_2116.77_cc_0	Superfamily	cl11961	ALDH-SF	C
ORF739_Contig_0_flow_2116.77_cc_0	Superfamily	cl38908	BTB_POZ	C
ORF739_Contig_0_flow_2116.77_cc_0	Superfamily	cl13995	MPP_superfamily	C
ORF739_Contig_0_flow_2116.77_cc_0	Superfamily	cl13995	MPP_superfamily	N
ORF739_Contig_0_flow_2116.77_cc_0	Superfamily	cl02777	chaperonin_like	C
ORF739_Contig_0_flow_2116.77_cc_0	Superfamily	cl11960	Ig	NC
ORF740_Contig_0_flow_2116.77_cc_0	Superfamily	cl21460	HAD_like	C
ORF740_Contig_0_flow_2116.77_cc_0	Superfamily	cl12013	BAR	N
ORF740_Contig_0_flow_2116.77_cc_0	Superfamily	cl41757	cytochrome_P450	NC
ORF835_Contig_0_flow_2116.77_cc_0	Superfamily	cl00264	Ferritin_like	-
ORF835_Contig_0_flow_2116.77_cc_0	Superfamily	cl17171	PH-like	C
ORF838_Contig_0_flow_2116.77_cc_0	Superfamily	cl11393	Peptidase_M14_like	C
ORF838_Contig_0_flow_2116.77_cc_0	Superfamily	cl18962	Radical_SAM	C
ORF849_Contig_0_flow_2116.77_cc_0	Superfamily	cl41762	MIX	N
ORF849_Contig_0_flow_2116.77_cc_0	Superfamily	cl40440	PDDEXK_nuclease-like	NC
ORF853_Contig_0_flow_2116.77_cc_0	Superfamily	cl28901	MCM	N
ORF853_Contig_0_flow_2116.77_cc_0	Superfamily	cl17169	RRM_SF	C
ORF860_Contig_0_flow_2116.77_cc_0	Superfamily	cl00459	MIT_CorA-like	C
ORF860_Contig_0_flow_2116.77_cc_0	Superfamily	cl40473	cv-alpha_beta_Nsp2-like	NC
ORF862_Contig_0_flow_2116.77_cc_0	Superfamily	cl21460	HAD_like	C
ORF862_Contig_0_flow_2116.77_cc_0	Superfamily	cl10011	Periplasmic_Binding_Protein_type1	NC
ORF862_Contig_0_flow_2116.77_cc_0	Superfamily	cl28897	7tm_GPCRs	N
ORF864_Contig_0_flow_2116.77_cc_0	Superfamily	cl16937	Ndc10	C
ORF865_Contig_0_flow_2116.77_cc_0	Superfamily	cl15755	SAM_superfamily	N
ORF865_Contig_0_flow_2116.77_cc_0	Superfamily	cl28910	MFS	N
ORF865_Contig_0_flow_2116.77_cc_0	Superfamily	cl14654	V_Alix_like	NC
ORF865_Contig_0_flow_2116.77_cc_0	Superfamily	cl11960	Ig	C
ORF866_Contig_0_flow_2116.77_cc_0	Superfamily	cl40423	cupin_RmlC-like	NC
ORF866_Contig_0_flow_2116.77_cc_0	Superfamily	cl05973	FAM20_C_like	N
ORF866_Contig_0_flow_2116.77_cc_0	Superfamily	cl41730	KLF9_13_N-like	NC
ORF868_Contig_0_flow_2116.77_cc_0	Superfamily	cl00470	AKR_SF	C
ORF872_Contig_0_flow_2116.77_cc_0	Superfamily	cl17018	FANC	N
ORF872_Contig_0_flow_2116.77_cc_0	Superfamily	cl00136	Sec7	N
ORF872_Contig_0_flow_2116.77_cc_0	Superfamily	cl28914	CD_CSD	C
ORF872_Contig_0_flow_2116.77_cc_0	Superfamily	cl09326	MATE_like	C
ORF874_Contig_0_flow_2116.77_cc_0	Superfamily	cl10012	DnaQ_like_exo	NC
ORF874_Contig_0_flow_2116.77_cc_0	Superfamily	cl21453	PKc_like	C
ORF874_Contig_0_flow_2116.77_cc_0	Superfamily	cl19115	Cupredoxin	C
ORF874_Contig_0_flow_2116.77_cc_0	Superfamily	cl28922	Ubiquitin_like_fold	N
ORF874_Contig_0_flow_2116.77_cc_0	Superfamily	cl17169	RRM_SF	N
ORF875_Contig_0_flow_2116.77_cc_0	Superfamily	cl19028	Csm6_III-A	N
ORF875_Contig_0_flow_2116.77_cc_0	Superfamily	cl00456	SLC5-6-like_sbd	N
ORF880_Contig_0_flow_2116.77_cc_0	Superfamily	cl38926	serpin	NC
ORF880_Contig_0_flow_2116.77_cc_0	Superfamily	cl21453	PKc_like	N
ORF880_Contig_0_flow_2116.77_cc_0	Superfamily	cl13995	MPP_superfamily	NC
ORF880_Contig_0_flow_2116.77_cc_0	Superfamily	cl00130	PseudoU_synth	NC
ORF880_Contig_0_flow_2116.77_cc_0	Superfamily	cl21454	NADB_Rossmann	NC
ORF881_Contig_0_flow_2116.77_cc_0	Superfamily	cl17190	NK	C
ORF881_Contig_0_flow_2116.77_cc_0	Superfamily	cl18945	AAT_I	NC
ORF884_Contig_0_flow_2116.77_cc_0	Superfamily	cl14643	SRPBCC	NC
ORF884_Contig_0_flow_2116.77_cc_0	Superfamily	cl14647	GH43_62_32_68_117_130	NC
ORF885_Contig_0_flow_2116.77_cc_0	Superfamily	cl00019	Macro_SF	-
ORF885_Contig_0_flow_2116.77_cc_0	Superfamily	cl10011	Periplasmic_Binding_Protein_type1	NC
ORF889_Contig_0_flow_2116.77_cc_0	Superfamily	cl21453	PKc_like	N
ORF889_Contig_0_flow_2116.77_cc_0	Superfamily	cl21457	TIM	NC
ORF889_Contig_0_flow_2116.77_cc_0	Superfamily	cl00514	Nitro_FMN_reductase	NC
ORF889_Contig_0_flow_2116.77_cc_0	Superfamily	cl17036	SH3	NC
ORF889_Contig_0_flow_2116.77_cc_0	Superfamily	cl17169	RRM_SF	NC
ORF892_Contig_0_flow_2116.77_cc_0	Superfamily	cl14782	RNase_H_like	N
ORF892_Contig_0_flow_2116.77_cc_0	Superfamily	cl17171	PH-like	N
ORF892_Contig_0_flow_2116.77_cc_0	Superfamily	cl28897	7tm_GPCRs	NC
ORF895_Contig_0_flow_2116.77_cc_0	Superfamily	cl40456	TM_Y_CoV_Nsp3_C	NC
ORF897_Contig_0_flow_2116.77_cc_0	Superfamily	cl14603	C2	C
ORF897_Contig_0_flow_2116.77_cc_0	Superfamily	cl16912	MDR	N
ORF897_Contig_0_flow_2116.77_cc_0	Superfamily	cl21453	PKc_like	NC
ORF897_Contig_0_flow_2116.77_cc_0	Superfamily	cl41769	toxin_MLD_like	C
ORF898_Contig_0_flow_2116.77_cc_0	Superfamily	cl28912	LGIC_ECD	NC
ORF898_Contig_0_flow_2116.77_cc_0	Superfamily	cl00199	SO_family_Moco	C
ORF904_Contig_0_flow_2116.77_cc_0	Superfamily	cl02570	RhoGAP	C
ORF904_Contig_0_flow_2116.77_cc_0	Superfamily	cl06123	DHR2_DOCK	NC
ORF904_Contig_0_flow_2116.77_cc_0	Superfamily	cl17169	RRM_SF	C
ORF911_Contig_0_flow_2116.77_cc_0	Superfamily	cl14633	DD	NC
ORF911_Contig_0_flow_2116.77_cc_0	Superfamily	cl02720	PB1	N
ORF911_Contig_0_flow_2116.77_cc_0	Superfamily	cl17169	RRM_SF	C
ORF987_Contig_0_flow_2116.77_cc_0	Superfamily	cl00304	TP_methylase	N
ORF987_Contig_0_flow_2116.77_cc_0	Superfamily	cl00817	MM_CoA_mutase	N
ORF987_Contig_0_flow_2116.77_cc_0	Superfamily	cl17169	RRM_SF	C
ORF990_Contig_0_flow_2116.77_cc_0	Superfamily	cl00388	Thioredoxin_like	N
ORF990_Contig_0_flow_2116.77_cc_0	Superfamily	cl00388	Thioredoxin_like	C
ORF1002_Contig_0_flow_2116.77_cc_0	Superfamily	cl10012	DnaQ_like_exo	N
ORF1002_Contig_0_flow_2116.77_cc_0	Superfamily	cl22851	PHD_SF	N
ORF1002_Contig_0_flow_2116.77_cc_0	Superfamily	cl00133	CAP	C
ORF1003_Contig_0_flow_2116.77_cc_0	Superfamily	cl02563	PX_domain	N
ORF1019_Contig_0_flow_2116.77_cc_0	Superfamily	cl17068	AFD_class_I	NC
ORF1019_Contig_0_flow_2116.77_cc_0	Superfamily	cl40471	CoV_Nsp5_Mpro	NC
ORF1024_Contig_0_flow_2116.77_cc_0	Superfamily	cl21454	NADB_Rossmann	C
ORF1024_Contig_0_flow_2116.77_cc_0	Superfamily	cl28910	MFS	NC
ORF1024_Contig_0_flow_2116.77_cc_0	Superfamily	cl41737	TD_EMAP-like	-
ORF1025_Contig_0_flow_2116.77_cc_0	Superfamily	cl23716	metallo-hydrolase-like_MBL-fold	C
ORF1025_Contig_0_flow_2116.77_cc_0	Superfamily	cl25352	EFh_PEF	N
ORF1025_Contig_0_flow_2116.77_cc_0	Superfamily	cl21453	PKc_like	NC
ORF1025_Contig_0_flow_2116.77_cc_0	Superfamily	cl00467	Ntn_hydrolase	C
ORF1025_Contig_0_flow_2116.77_cc_0	Superfamily	cl41756	PoNe	NC
ORF1042_Contig_0_flow_2116.77_cc_0	Superfamily	cl11493	PQQ_DH_like	NC
ORF1042_Contig_0_flow_2116.77_cc_0	Superfamily	cl28929	VirB10_like	NC
ORF1043_Contig_0_flow_2116.77_cc_0	Superfamily	cl02614	SPRY	N
ORF1043_Contig_0_flow_2116.77_cc_0	Superfamily	cl28922	Ubiquitin_like_fold	C
ORF1043_Contig_0_flow_2116.77_cc_0	Superfamily	cl00388	Thioredoxin_like	NC
ORF1043_Contig_0_flow_2116.77_cc_0	Superfamily	cl02563	PX_domain	N
ORF1043_Contig_0_flow_2116.77_cc_0	Superfamily	cl11393	Peptidase_M14_like	NC
ORF1044_Contig_0_flow_2116.77_cc_0	Superfamily	cl38918	Peptidase_M15	-
ORF1044_Contig_0_flow_2116.77_cc_0	Superfamily	cl28905	PIN_SF	C
ORF1044_Contig_0_flow_2116.77_cc_0	Superfamily	cl19115	Cupredoxin	N
ORF1045_Contig_0_flow_2116.77_cc_0	Superfamily	cl11961	ALDH-SF	NC
ORF1056_Contig_0_flow_2116.77_cc_0	Superfamily	cl19107	SPFH_like	N
ORF1056_Contig_0_flow_2116.77_cc_0	Superfamily	cl19107	SPFH_like	N
ORF1056_Contig_0_flow_2116.77_cc_0	Superfamily	cl19107	SPFH_like	-
ORF1065_Contig_0_flow_2116.77_cc_0	Superfamily	cl21453	PKc_like	N
ORF1065_Contig_0_flow_2116.77_cc_0	Superfamily	cl00309	PRTases_typeI	-
ORF1066_Contig_0_flow_2116.77_cc_0	Superfamily	cl21457	TIM	-
ORF1066_Contig_0_flow_2116.77_cc_0	Superfamily	cl00057	vWFA	N
ORF1067_Contig_0_flow_2116.77_cc_0	Superfamily	cl21454	NADB_Rossmann	NC
ORF1067_Contig_0_flow_2116.77_cc_0	Superfamily	cl21456	Periplasmic_Binding_Protein_Type_2	NC
ORF1067_Contig_0_flow_2116.77_cc_0	Superfamily	cl40438	cc_LAMB_C	C
ORF1067_Contig_0_flow_2116.77_cc_0	Superfamily	cl11960	Ig	N
ORF1072_Contig_0_flow_2116.77_cc_0	Superfamily	cl38911	LGIC_TM	C
ORF1072_Contig_0_flow_2116.77_cc_0	Superfamily	cl22855	TNFRSF	NC
ORF1072_Contig_0_flow_2116.77_cc_0	Superfamily	cl17238	RING_Ubox	N
ORF1072_Contig_0_flow_2116.77_cc_0	Superfamily	cl00087	HR1	N
ORF1072_Contig_0_flow_2116.77_cc_0	Superfamily	cl02776	GST_C_family	N
ORF1072_Contig_0_flow_2116.77_cc_0	Superfamily	cl06336	Commd	N
ORF1072_Contig_0_flow_2116.77_cc_0	Superfamily	cl28910	MFS	NC
ORF1072_Contig_0_flow_2116.77_cc_0	Superfamily	cl11960	Ig	C
ORF1073_Contig_0_flow_2116.77_cc_0	Superfamily	cl00130	PseudoU_synth	NC
ORF1073_Contig_0_flow_2116.77_cc_0	Superfamily	cl14783	DOMON_like	NC
ORF1073_Contig_0_flow_2116.77_cc_0	Superfamily	cl09326	MATE_like	NC
ORF1073_Contig_0_flow_2116.77_cc_0	Superfamily	cl15755	SAM_superfamily	C
ORF1076_Contig_0_flow_2116.77_cc_0	Superfamily	cl00288	EPT_RTPC-like	NC
ORF1076_Contig_0_flow_2116.77_cc_0	Superfamily	cl00388	Thioredoxin_like	N
ORF1076_Contig_0_flow_2116.77_cc_0	Superfamily	cl41757	cytochrome_P450	NC
ORF1077_Contig_0_flow_2116.77_cc_0	Superfamily	cl14632	VOC	NC
ORF1077_Contig_0_flow_2116.77_cc_0	Superfamily	cl17036	SH3	NC
ORF1077_Contig_0_flow_2116.77_cc_0	Superfamily	cl11960	Ig	N
N: N-terminal incomplete NC: N- and C-terminal incomplete C: C-terminal incomplete - : Complete domain
