# Supplementary material for: Lysin and Lytic Phages Reduce Vibrio Counts in Live Feed and Fish Larvae
Source: Microorganisms. 2024 Apr 30;12(5):904. doi: 10.3390/microorganisms12050904 (PMC11123823; doi:10.3390/microorganisms12050904)
Supplement: Supplementary file 1 [file microorganisms-12-00904-s001.zip › Phage 20gbk.txt]

LOCUS       Contig_CH20:1-80578        80577 bp    DNA     linear   UNK 
DEFINITION  vibrio phage vibrio phage CH20
ACCESSION   Contig_CH20:1-80578
KEYWORDS    .
SOURCE      vibrio phage vibrio phage CH20
  ORGANISM  vibrio phage vibrio phage CH20
            Viruses.
FEATURES             Location/Qualifiers
     source          1..80577
                     /db_xref="taxon:6666666"
                     /genome_md5=""
                     /genome_id="6666666.1136259"
                     /mol_type="genomic DNA"
                     /organism="vibrio phage vibrio phage CH20"
                     /project="jaime.m.romero@gmail.com_6666666"
     CDS             complement(153..791)
                     /db_xref="SEED:fig|6666666.1136259.peg.1"
                     /translation="MTKAYVFDLDGTTIDSFHRVAPCLDSQGNLNLDKYIKEACTPEK
                     VANDSLLPLAGYMQQLIKQGELVIILTARFMANHDYVYLRKNGLRTPIICSRDQLPRV
                     FGEGNAARISAMSDAPYKRQWFEHLFSSLPHVTEWSFFDDHDGILEMANELQGVTATD
                     AKLMNELLQMQWADIYRQGEQDTAELIQDLIDECSTQDVICKPEWIDELLAQ"
                     /product="degrades 5'-deoxyribonucleotides to their
                     corresponding deoxyribonucleosides"
                     /transl_table=11
     CDS             complement(872..1375)
                     /db_xref="SEED:fig|6666666.1136259.peg.2"
                     /translation="MSIETVLTQKAEAKQEAAKQKAIYQEAKQKHSVAVSKALFTEDD
                     KEIIAEQVNTLKSFGDTPLMSWGDLSKHGKILKYLKLFDIDKDVKVFATSPRCDDDLK
                     KTVTEYITAKEKYCEALRELMLSKATLLNALIQNKMFGFLRVSTKKLAKAAADIRKHS
                     ERYNTQY"
                     /product="hypothetical protein"
                     /transl_table=11
     CDS             complement(1443..3101)
                     /transl_table=11
                     /product="hypothetical protein"
                     /db_xref="SEED:fig|6666666.1136259.peg.3"
                     /translation="MTKQLVENKAQILKLAKGENFWGKRLDSKRREVAISIRDALKLE
                     GIHSSDLVDFLDDNKPVKKTQQKSHTQQASADIEPTFAGSLQGRDYENLEDGLYIITA
                     AQNNTKPHPVLNTLLSMAKSMDAEFGIMPIKYTTTLQGLERKKPSFHAEIKKHILEPV
                     DTWLGGEGNVLLANSAQIIPTAKQPINAAERLNTGESMTVVASPRRQTKTLSRQKNGA
                     HRWVYTTSVCTLKHYTDSRAGAEAEAEHCFGGILIQVTNGMVNHRRLVADENGVIVDN
                     GSVYFPDGTIKAYNDVFDNQPVIVLGDLHCEKMCDDSFDRAIKWAHANNPQLIVVHDA
                     LDFMSRNHHNREDWTFLYQMQDRAVIEDLADVINHLNALADIAPVFIVESNHDLALDS
                     WLRDNKFDVRKDPKNARTYHALMLAYIEAMDNGTFGDLAKMDLAFAALADKLPELSSN
                     IEFGKIDEQKLAFGYDISMHGHVGTGGARGSAVSFKKMRIKTITGHTHSPFEDNNTVV
                     VGVTGSMEMGYNKGGTTWDRANAIVYPNSTCQLIPMYLIGEQQY"
     CDS             complement(3200..3643)
                     /transl_table=11
                     /product="hypothetical protein"
                     /translation="MAKKWTEESAAKAAELYNAKLEADGKEAAAHNDFLDTVAAHEEV
                     QAVSGKAVRSKLTVMGIYQKPDAVASVAKTNTVRKEHYVRALAHTLGLDADELDSLKN
                     AKMSALEAVSTAIGISDVMSASAKDYEPDLEKVCEAFENARGLDV"
                     /db_xref="SEED:fig|6666666.1136259.peg.4"
     CDS             4403..4723
                     /product="hypothetical protein"
                     /transl_table=11
                     /db_xref="SEED:fig|6666666.1136259.peg.5"
                     /translation="MAFNCNETPTLLSLNSIVLMTKEDGNSFSEDPENTVWYISVDNE
                     LAVMVHPAFSMMFYNSDMGIEGMCDLDCVTDLSAMLDNYGLDTSSMVWREIGIDQVDF
                     HFIS"
     CDS             4806..5126
                     /product="hypothetical protein"
                     /transl_table=11
                     /translation="MEYKQYLTDLVVSTAYQLNADTTISKRMEMAQCFLSNKEYHFDL
                     TTHISLFESVEEILKAKVLTYAIAFAKGATNGGMLFQYARADLLTWRSIYEGATFVNG
                     WLKA"
                     /db_xref="SEED:fig|6666666.1136259.peg.6"
     CDS             5232..5414
                     /transl_table=11
                     /product="hypothetical protein"
                     /translation="MKVHVETLGQVWMCDIVYDGHKIPMAMKHVENTEFGQVWQNEQG
                     EQFDVIEKLYQLEANW"
                     /db_xref="SEED:fig|6666666.1136259.peg.7"
     CDS             5414..5641
                     /product="hypothetical protein"
                     /transl_table=11
                     /db_xref="SEED:fig|6666666.1136259.peg.8"
                     /translation="MATINKIISLSFDIDELSNDFIYKWESDIDGLDDEFRDNIPVSD
                     VCRKFFKALCDELNIHSTYKRDEITHIQSVF"
     CDS             complement(7037..7606)
                     /db_xref="SEED:fig|6666666.1136259.peg.9"
                     /translation="MKITRQTIASPKEVLRFLALYAGKTLPNDPWTLAVISVYLKPLK
                     NMLVLDYDGIEATFDISKDWICKNYEKRSWLPPVVKEKAIDPAVEHFLENNLTKDHVI
                     EKKQGFKYNYTKIALDCIQQLSKIATRANIRDSNKPRASDLAFGNGSQRVQYITELFL
                     ELDYHAQQELLAKLQQASQAPAEIPDTLD"
                     /product="hypothetical protein"
                     /transl_table=11
     CDS             complement(7616..8122)
                     /product="hypothetical protein"
                     /transl_table=11
                     /translation="MYNKKKLYEYFKDKLNSGKTEQEAVDLFLKENGYASVSQQVPIT
                     VNEGDIGRVKQAKTRVFTDDPKVLRAVREAYYIVQNEFSDHTYMMLEKLEPILVQEED
                     LKVVVDEVYAMGIYHKALPIYLPSDLDNPNHIWALAIMLYRYILSLYVKREQVNNHFA
                     VSPTYGLN"
                     /db_xref="SEED:fig|6666666.1136259.peg.10"
     CDS             complement(8285..8524)
                     /translation="MKSKFWLTIASILASFTAQAAIEVSPQEHWMVKIRDSMYDVEVI
                     EVQGNTVRIQYKDGMIGMANKEDIKWLTKLSSDFI"
                     /db_xref="SEED:fig|6666666.1136259.peg.11"
                     /product="hypothetical protein"
                     /transl_table=11
     CDS             complement(8717..8953)
                     /db_xref="SEED:fig|6666666.1136259.peg.12"
                     /translation="MWVSIYEFVAMVEAANSLFCLRQRTTRLEPATLAKQCQRDVYGV
                     YHNKEHGCDHLEERVVMAVMNKVLEDESTKKHSQ"
                     /product="hypothetical protein"
                     /transl_table=11
     CDS             complement(8955..9455)
                     /product="hypothetical protein"
                     /transl_table=11
                     /translation="MKMKCYDCVCIFDVAEYCPECGSNGCHETIEEPKTAIFAEMAEL
                     EGRMLCLGGDFIKALTDKSIPLEQRWQAYVDSPRFIKKNEDYVFGGYDTFCKKVFGTS
                     MMDKFYQGNRYQVFDCVDAILDLLLYVIEKEDGVREEDAENHPLVVEFRELVLKYRVE
                     TCVWDW"
                     /db_xref="SEED:fig|6666666.1136259.peg.13"
     CDS             complement(9525..9746)
                     /product="hypothetical protein"
                     /transl_table=11
                     /db_xref="SEED:fig|6666666.1136259.peg.14"
                     /translation="MWPNKFEIERILWEVSYSFPKVFYAMLIVSDSNKEYTARICVED
                     HATLKVTKKHWEYDELILEVERKLLELHK"
     CDS             complement(9736..10068)
                     /transl_table=11
                     /product="hypothetical protein"
                     /translation="MKLYLYVVRMDGDVCGIEQHDLVAFETDTPAKLTQFYDAAYEMA
                     REHVSMYIDEDEYEEETGTEMEVESEIFHYTPEQWGDYYTCELGQWHNREGYPNIEQD
                     ENGYWYVA"
                     /db_xref="SEED:fig|6666666.1136259.peg.15"
     CDS             complement(10129..10755)
                     /translation="MKLEYVVTPEFKSAVRELRNTLKERRTLFESLEKDFYKEVSKHR
                     LDLYSLARTFLTSSVEINKQRPVKWGLFNLQTRFETYTAKVFDKEKAIEAVKPHTVRE
                     ITKSDFTIDLVWEAPDLERFNIPGVCNVDENRSYVVTRASERYTEWYKDHRFISLCLT
                     NIPPTYRLVPQVSERQIDRLTKILECNADKLIFEEEEIRALIRLGLKL"
                     /db_xref="SEED:fig|6666666.1136259.peg.16"
                     /transl_table=11
                     /product="hypothetical protein"
     CDS             complement(10752..10907)
                     /product="hypothetical protein"
                     /transl_table=11
                     /db_xref="SEED:fig|6666666.1136259.peg.17"
                     /translation="MLKNIPKDVWALAAVSVPILMGLGASFPLAIANVAICIYSAKRA
                     PLIGVFK"
     CDS             complement(10901..11458)
                     /db_xref="SEED:fig|6666666.1136259.peg.18"
                     /translation="MKFDMYCDWAPFGIGVIVVEEGRGVYYNRYETQWTNQSNSCQGE
                     LEAINICLDIIEELGLQNVTIHTDHEPLTQSLERGTIPQCKKTRKKSSRANKVALYTK
                     TINRIKEGNINVEHCKAHSGHVYSNAADVLTRKTGESHPEWMDRLRANNKFHQAAKRV
                     TKPNPTLWDVVQAWFINLTYGAVAC"
                     /transl_table=11
                     /product="hypothetical protein"
     CDS             complement(11529..11681)
                     /translation="MKKDTRKRTSFMTSVRKGKVILHSPRGSNIVIKPEELDEVVKLI
                     KEHQKQ"
                     /db_xref="SEED:fig|6666666.1136259.peg.19"
                     /product="hypothetical protein"
                     /transl_table=11
     CDS             complement(11678..11962)
                     /product="hypothetical protein"
                     /transl_table=11
                     /translation="MKIKELWQVKCVNGWTYLGEWRYWGDPEGMLLVKFRRSQIKELL
                     SCLTRRNRTDNFTYLYGSNLVRVASKEHDSNIYCHEVYIPSIIETLETLR"
                     /db_xref="SEED:fig|6666666.1136259.peg.20"
     CDS             complement(11952..12296)
                     /translation="MKNLVDELQLLVEKEHLDVINRKRFLRMCKRHGVSYHTATHMLI
                     GVGILLPKTDKQWHPCRINLKPREWHTYHGWKHKGWQVLRGEMATHVVDKNGFKRPMF
                     SNLQVKWIPYED"
                     /db_xref="SEED:fig|6666666.1136259.peg.21"
                     /product="hypothetical protein"
                     /transl_table=11
     CDS             complement(12296..12577)
                     /product="hypothetical protein"
                     /transl_table=11
                     /db_xref="SEED:fig|6666666.1136259.peg.22"
                     /translation="MSNIQQIFRVQMMLGNKGQEDFETFYHNFSKDSQYSAGRHEFYI
                     EYQGNEWWVDTFSNHLCCVTEFDTIEAAQKAEYDGFEILSSYGYWKEEE"
     CDS             complement(12652..13212)
                     /db_xref="SEED:fig|6666666.1136259.peg.23"
                     /translation="MKTWQIVTLIVVTLLAGLIGVPAASYISAHNTAVNFEAQINKFD
                     KDSQNVLSNYTLKIKEMAQVPDMYSDALKEQIEATFQGRYGKDGSKAMFQWIQEQNIQ
                     FDSTLFTNLQAAMEAGRDEFRLSQTKKIDICGEYEKVRNVFWKGMFVRMAGFPKIDVN
                     TKCRVVLDQGTKSTFETGIAEPISIK"
                     /transl_table=11
                     /product="Phage protein"
     CDS             complement(13216..14292)
                     /transl_table=11
                     /product="Phage protein"
                     /db_xref="SEED:fig|6666666.1136259.peg.24"
                     /translation="MFYFLLILIPSVLSVFGWKLYYKHEITPREIGIGLGVTLLISLC
                     LTGLTELAKYSGMYDTEILNGYVKSKAPVEVSCEHSYSCNCRTVCSGSGKSRSCSTVC
                     DTCYEHSYDVDWRVKTTVGNLTIDRVDRRGTTEPPRFSKVQIGEPASIPHSYVNYLKG
                     AKNSLLYIKKETDPNYKDVLFNYPSVFDYYRVKTVINQTKLDTRIEEVYLRQRMKELG
                     AKKQVNIVAVFTNQNPVFFEKLLSHWGGVKKNDVLMVFGIVKDKIQWFKSTSFADGMD
                     NRELHVHLRNNAINKPYNIDLFKEQINLVDEKFTRLPNKKFEYMIENIDPPAWLVFIN
                     IIINLFATGIISHQLANNYERERV"
     CDS             complement(14372..15358)
                     /translation="MQAIKYPSTGQFRNAAKFLQHNTAPGSLVPMIGTVKIHGTNGSM
                     VMLEDGTVHFQSKTRVLDTHNDNSGFCNYMQEVPVKKLFAQFIAKYELEYNKQPEFPI
                     EIAGEWAGKGIQKGVAVSEVDRFFTIFGFRVGNNEDNGGKLIGWLPNHLFSNVSLHDS
                     RIYNAYDFEVYRVDINTAMPQLATERLQELTLEVEKECPVGKYFGVEGIGEGIVWTPV
                     DDALADNPGSWFKVKGQKHSVSKVKKLASVDPEKLRSIQEFVDYAVTENRLEQGLQEV
                     GLDVKLTGKFIGWVNKDIYKEEKDVLEANGLTMKEVGNLLSQKAREFYFSKM"
                     /db_xref="SEED:fig|6666666.1136259.peg.25"
                     /product="hypothetical protein"
                     /transl_table=11
     CDS             complement(15374..15751)
                     /db_xref="SEED:fig|6666666.1136259.peg.26"
                     /translation="MIIKDTLKLQMTSLIDFANVLGFYLTQNDRGHKFFEDERGFKVS
                     ATRMVEYHNGRIPYCHTFHGFPDVAQQLSRILCTEITEERIKLAYDSRRCYTFKYRYD
                     KKNAKFVGSQYDNVVKLLPNVTL"
                     /transl_table=11
                     /product="hypothetical protein"
     CDS             complement(15748..16275)
                     /transl_table=11
                     /product="hypothetical protein"
                     /translation="MENTENTEKKVWVYRVGSGRLWHTPSPSSFSLMDKGESMTHEDA
                     QERLWEERETHADGHEEYEMCMECQGDGCENCDDEGGWYEDWSETVERTTYCYLEEYN
                     PEVHYAVKSDFPEHLLWKAREVEKQYQRQADVLDSKIEELEKQLYEAKVKRGEVGYQL
                     AAAKLNRKETEEKYA"
                     /db_xref="SEED:fig|6666666.1136259.peg.27"
     CDS             complement(16315..16872)
                     /product="hypothetical protein"
                     /transl_table=11
                     /db_xref="SEED:fig|6666666.1136259.peg.28"
                     /translation="MDYQGFTEAVQKRAALIKNMKRKDITIYQLDNLQADKERLESAM
                     RKFVSYHAWNMRKFICDNPELFTPETVRIMDNRNNSNYQPLLKVRPDGGLALRMQHFC
                     GEYYEMGNVIVVPKDFILDREAYIKRRKLEMASKKVKDLELQRTTRQETLRKAENSLV
                     ETNKELIEAINNLEKLETELLNIGN"
     CDS             complement(16951..18561)
                     /EC_number="2.4.2.12"
                     /db_xref="SEED:fig|6666666.1136259.peg.29"
                     /db_xref="GO:0047280"
                     /translation="MSYTIPYLAALITDGYKVFHPFAYRPGTTHVYSNGTARFNKHSN
                     VPNNAAVVNFGIQMALQKLNNLWNENFFKLPKEEVLAEYQRVIKGYLNKEISVDHIAK
                     LHDVGYLPIEVKALPEGVLVPYGVPPYTIHNTVEGLGWVTNLLETPFSAEYWPAVTSA
                     TTAFAYRERFERVPALRAGGMIKFMGHDFSARGLWGMFAPEQNGHLTSFVGTDSIVSG
                     LAMEQFYDAQIDKELVMASVDATEHSVMCSYESDNELESLIHLISNVTPNGIISIVSD
                     TWDFWQLVTEYLPQIKDLIMSRDGTVVIRPDSGDPVEILCGLVKHPYYYDTIDEAYAK
                     LDGFFEVEGKVVDIAGQWRRASIGLDGRVGFGAPVPEHEVKGLIECLWDTFGGTEVDG
                     LRLLDSHIGAIYGDSITLERQDQIIERLLAKGFVPSVVLGIGSFTYQYVTRDTHGFAI
                     KATDIQVGEGNHVAISKDPKTDQSKKSAKGLLMVVEDGDSYRLVADVTPEQEASDENC
                     LKTIFKNGEFVKRTSLAEIRARIDSHFE"
                     /transl_table=11
                     /product="Nicotinamide phosphoribosyltransferase (EC
                     2.4.2.12)"
     CDS             complement(18623..19099)
                     /db_xref="SEED:fig|6666666.1136259.peg.30"
                     /translation="MIKVVKGDMVKHLQSKDHLDAYAHQCNCFCRMGRGIAPLLARAV
                     NGLRRADNMTAPGDKSKLGTVSFAAHPNGAVVFNVYGQYHWNKFKVAPGRNTDYEALE
                     KGLWRVLAEMLKDDMKTLGLPLIGCGLAGGDWDNVVFPMIQEVFENSGVDVTIFKL"
                     /product="hypothetical protein"
                     /transl_table=11
     CDS             complement(19096..19965)
                     /transl_table=11
                     /product="ribose-phosphate pyrophosphokinase family
                     protein"
                     /db_xref="SEED:fig|6666666.1136259.peg.31"
                     /translation="MSNITIMCNGSKAYELPVHFTTFSDGAETCTIHKSNVDLTNCTF
                     VCVNIIFKDVTRDIVRLALVKDALDRMRAEYCINWERLVLNMPYIPNARADRQFATRM
                     PLPMKVFADFINNMKFDEVMVEDPHSDVSVALINNTTVLDQSPILGMMRAHIKRYMPD
                     FTLCAPDLGAAKKIFDVAKALGHNTWVQGLKIRDVTTGDIVKCDLVEDTVPENVLIVD
                     DISDGGASFKFLAKKLKERGAKKVGLYVTHGIFSKGLDPIREDIDYVFVRNFIGGYIN
                     EAHVQAFNEGKDV"
     CDS             complement(20033..20458)
                     /product="hypothetical protein"
                     /transl_table=11
                     /translation="MIKYLITLVCLVLTLGCSFESAAEDSIYLGGVSYHFEDDRNNIN
                     PLLFYQKDGYVGGYFYNSFKNHSLLLGKDFNISRDGITIGVVPGVLYGYEKNQTLAAC
                     SGKICLGALPYIKLDYNENWSPTVIVGGTFFTAMVEYKF"
                     /db_xref="SEED:fig|6666666.1136259.peg.32"
     CDS             complement(20455..21033)
                     /db_xref="SEED:fig|6666666.1136259.peg.33"
                     /translation="MKKFLVLMAAVLSFNVFAGSCAQSVNSISGLDKPTKQQMIIQCE
                     QAKLDTITQVPGDVTDATVEKMDKWSEISLKFAKAIGVAAREVGVATNEFLQTPAGKF
                     TAAIILWKVLSISQWSMFFLITGVTALVTRSFLRFMRLSHYEDVETRFLGKRKQPIYD
                     SWSQMGETQAFFSVCAYIVFIGVLLIAGINIL"
                     /transl_table=11
                     /product="hypothetical protein"
     CDS             complement(21033..21608)
                     /translation="MNNTFTAKFGMKLGLERNYFITSDLHFFHKNIMQFCPGTRPWSD
                     SEEMNVALIQHWNSLVGVDDVVFHIGDFSFAGMEKTQSILDQLNGNIVFVLGNHDKTI
                     RNQLGHRNKFDYLEVSYNKTKICMFHYAMRVWNQQHRGAVHFFGHSHGSLPGTGRSMD
                     VGFDAHGKILPLDWAVKEMLKIESTDTEDHH"
                     /db_xref="SEED:fig|6666666.1136259.peg.34"
                     /transl_table=11
                     /product="hypothetical protein"
     CDS             complement(21617..22036)
                     /product="hypothetical protein"
                     /transl_table=11
                     /translation="MKKLYLIRGVSGSGKSTLASELNIAFTLAGYETYEVAADDYFMV
                     DGKYNFDARKLGYAHMWCYEYVRDAMRYEEANAIFVHNTFTTEKEMKQYFELAKEHGY
                     EVTTLVVENRHGNDSVHDVPEETLTRQRQRLRDNICL"
                     /db_xref="SEED:fig|6666666.1136259.peg.35"
     CDS             complement(22094..23020)
                     /db_xref="SEED:fig|6666666.1136259.peg.36"
                     /translation="MKFNVQDLIDRGLVKAKEYDNGLKVLKYDRSVFFKNLWHLDERL
                     LECRGRVVDADWNVIVNPFKKVFNYGENGTGNELRTDCLYREVHKLNGFLGCVTRSSE
                     YGMLYSTTGTLDSTYAKMVEEMFLEHTRNIDEIHPDFTLMFEVCHEDDPHIVPEFVGI
                     YLIGCRHTGEGEDYAEDPMTEAELDKLALAFGWQRPVHRLDTLDNILARAKQSKTEGV
                     MVCSALNDEHLFKYKTPHYLSKKLLMRLGKARVEQLFDNPEQFKKSLKDEEFFGFVDY
                     VSNNIPRDVWKTMKDQERRNLIEHWFDKNNAF"
                     /transl_table=11
                     /product="hypothetical protein"
     CDS             complement(23017..23280)
                     /translation="MTDFWDKHLNKVQQYEICDSVAGTCNSGCDAEYWQKEFGFSDEV
                     RDELDWNFGELAAKFELFRCEDCMWWGDMGEIGECNECGGDLV"
                     /db_xref="SEED:fig|6666666.1136259.peg.37"
                     /product="hypothetical protein"
                     /transl_table=11
     CDS             complement(23343..24083)
                     /transl_table=11
                     /product="hypothetical protein"
                     /db_xref="SEED:fig|6666666.1136259.peg.38"
                     /translation="MSIIDITDRRNIYFVGDLHGDWKALKFFLDQVQFNYRDIIVSVG
                     DLIDRGEQNLEVVNFFLFTENALAVRGNHEDMAIQGLLHGENNQAASWIMNGGNWSLD
                     YPQAMIEGILRKIEQEFPLVMTLRYENTKFGVTHAECPTEVWEDYVQRAGKYFPDDNR
                     AVWGRDAIKGRRFSTIRGVDYTIHGHSVRDCVTSIGNQMWIDTGSVFDGGDRKYGLTV
                     MEWDNGGWINHRIIRNHFEPGGLEHIII"
     CDS             complement(24080..24190)
                     /product="hypothetical protein"
                     /transl_table=11
                     /db_xref="SEED:fig|6666666.1136259.peg.39"
                     /translation="MKERLLWGCTLGIIGYVFTISLPVAVICFIIGALLP"
     CDS             complement(24194..24589)
                     /transl_table=11
                     /product="hypothetical protein"
                     /translation="MSNINDFTKKFSVLSPEEKQQLLDLVKIDKIKSEFEEHKKSLSE
                     KGYSITSHNSCYTWSSFAKNILEDEPTLHVTLSRNDLGEWRCEISHMVRLVKVTSGQF
                     CYPHDGFEKIFEKQVLNVATAAKHLQPGE"
                     /db_xref="SEED:fig|6666666.1136259.peg.40"
     CDS             complement(24703..26124)
                     /translation="MDLLIWAAAAVVLLAIILLTYLKGYTVCPSDQLLIVNGKQDKSA
                     SEDDTTGGAQVYQGGSVFVMPFFYTKSWLSLKPISGNLSLNDTLTLNNVKVSVDMQYM
                     YAVDTDDVATMRAAVRNFMGLDPKEIKSMIDEVAFGSVRSVIATLSIEDLISDREAFN
                     AAIRSDLDVELKKIGIKLLNQNVRNITDKDNYIESLGEKASALVTQNALTATANAVKD
                     GTINQESARTEMAIGQEEQLTAKKVGVAEQQSTAAIEKARIETEQELGVTEQHKNKRV
                     GVAELKAQEAEGIAESTVKEAQANRERETAVAESEQAIAKAQLDANIAKEANKQLVQV
                     EIDKQEAVLQAEAEAEKIRIDAKAKAEAVVMAAQAEAEGLLKVLEAKATGYEAIVEAC
                     GGNVSAAANLMVIEKMEELTRIQMEALANIEIDKIVVMDGGSGDGGVKGFLNNYMTSL
                     PQLHEMAKGVGIDLPEFLGTQAK"
                     /db_xref="SEED:fig|6666666.1136259.peg.41"
                     /transl_table=11
                     /product="hypothetical protein"
     CDS             complement(26129..26374)
                     /product="hypothetical protein"
                     /transl_table=11
                     /translation="MEILLIGVAILLVAIFTDLDDIFFGLPLLPSAGVGMFTYGLLTF
                     TASSQAVILTASIVAALIVFYVYKSAKKTNTKNLNER"
                     /db_xref="SEED:fig|6666666.1136259.peg.42"
     CDS             complement(26435..27676)
                     /db_xref="SEED:fig|6666666.1136259.peg.43"
                     /translation="MLNKRMEGKLLSQELTFGLTKNVPKAQAVLGSIDITEIFEKSRG
                     IISIPGNFKDYFSWANGKPSKHGFNFEARFDFWAESKKGMEGVAFVNQQGRLLFPLYR
                     NDDTVRCVDLGSGNFKSQDITNMMPLFPRAVLATMTGSERTAFNDFQDHVATLCDLRT
                     RWLEGKDRPIRGGKLDPDYEGKITPAAAEAIAELEEPSLASSSWSMVGRRGMGDNPFT
                     VKKEKRPNPWATKTSESNVFITKEMLEKALIKDQKETIVASTLNKSKLEGKEDMTKAT
                     QVKAGMINVNKEALKQVGYLNAGRASNKLIKESVRPLLNAMFKPTFMQKIAMKLFKME
                     NPVDVALKSGMSDLLCAQMVQAIVEIKGVDNPYVREVTQAGITQAGYELSKAIPFEDA
                     IDKVVANLEKGAEGIVAKISK"
                     /transl_table=11
                     /product="hypothetical protein"
     CDS             complement(27741..28052)
                     /translation="MKGSMKIKFDFGWVFSVVLAIGIIVFGAARLSLAIEAQQRLVTS
                     CEVFESSLYEALDKVPDNHTGIITKKCINEYKKPTLAIAMDFDKWSYQEVYADAIQTL
                     K"
                     /db_xref="SEED:fig|6666666.1136259.peg.44"
                     /transl_table=11
                     /product="hypothetical protein"
     CDS             complement(28210..28431)
                     /product="hypothetical protein"
                     /transl_table=11
                     /translation="MQQNIKVPEINKFLDDTHPSNLERLRAKLAQGKWHWMFPDSWEN
                     NNTNRHVLFHAINAKLMPKPRFYFGSSRK"
                     /db_xref="SEED:fig|6666666.1136259.peg.45"
     CDS             complement(28415..28738)
                     /transl_table=11
                     /product="hypothetical protein"
                     /db_xref="SEED:fig|6666666.1136259.peg.46"
                     /translation="MKMVVPQEPVDSLMTREDFIKKVEECVNSENLRLIGITLFNITN
                     TNAKAGAHILKAVSMLKPIAMEDPALAEAIASELNKASACLTNLTKHFEVEKAMGEKL
                     HATKH"
     CDS             complement(28957..29328)
                     /product="hypothetical protein"
                     /transl_table=11
                     /db_xref="SEED:fig|6666666.1136259.peg.47"
                     /translation="MSVELKEFLEEKIKPTYSAKHNAFPAHIQEEYLTKEGWLDKHYI
                     CKSLKLHMSTATFRKVVKQTFGESQFTILPTETELTKEEFIEHYEFEKFPFGRGWIGY
                     MYGLTGKVVRREDIFEWICSC"
     CDS             complement(29319..29525)
                     /transl_table=11
                     /product="hypothetical protein"
                     /db_xref="SEED:fig|6666666.1136259.peg.48"
                     /translation="MVLSLKQKQKDRFWLATSFIAVFMYCFNCVNTGDIGAAYQMTTF
                     AWGFWDFFRCTGDYEYDIKGISCQ"
     CDS             complement(29682..29984)
                     /translation="MAKEEFEKAANDYDKPELVYAVGLMLNLHDMPHEVNKLSKKALW
                     RIFDGIQERGNAFANLEDDKRRLEREVLELRTRAEIAEKKVKKMESNRGKRTKARK"
                     /db_xref="SEED:fig|6666666.1136259.peg.49"
                     /transl_table=11
                     /product="hypothetical protein"
     CDS             complement(30056..31096)
                     /transl_table=11
                     /product="hypothetical protein"
                     /translation="MNIFVLDKDPKVAAQYHCDKHVISQMKEGVQMLTTALIYWGNKV
                     PINKSGESYKKAHENHPCTVWTRAGLSNYQWLWDLVYALVEEAEYRFGNTYHIATIMR
                     DGSLPRTPKFHPVPDLRTPFANATADWLKSADTWDDKSSFVTLNAVDIYRLYYIVDKM
                     HLTQVEMGEANIHWQSKHTLGEEFTEYSIWTKRGEPEFMSDRFYAQQCEYFGIKPAQL
                     IHMGRYPDSDEAKELKAKMYRKLGKKSTGTVANAKAKKTTKADVLVDIRELMGHEGMD
                     CLLKLTLPDLQKVKLALIAMHETQVECPDMPTGRVKAPYVAAVKQLFDCDADFNKLTM
                     VGLKEILEHFGA"
                     /db_xref="SEED:fig|6666666.1136259.peg.50"
     CDS             complement(31153..31614)
                     /product="hypothetical protein"
                     /transl_table=11
                     /db_xref="SEED:fig|6666666.1136259.peg.51"
                     /translation="MKIEKLEHLLETAEQWAKDLHQGQTYAFEDDYFEAHIKEVEKTV
                     IELTRSPSFTRTERYLARIVALLHDIVEDTECSLTDVQATFGTRIAQCVLNLTKISKE
                     PWEAQWSRATRDPVSLVVKKADMLVNLKTSLANNRINLIEKYTLGLRYLSL"
     CDS             complement(31708..32097)
                     /db_xref="SEED:fig|6666666.1136259.peg.52"
                     /translation="MSNIWVGFKRKEFACKCGCGFATVDAELLEVLKDLKVFFGNVPV
                     YINSACRCEQHNKDVGGAPKREGIRNSGSKHMYGIAADIRVRGFTPDSVAEYLETTYP
                     DKYGIGRYNTFTHIDVRKVPARWDRRT"
                     /transl_table=11
                     /product="Phage protein (ACLAME 488)"
     CDS             complement(32098..32772)
                     /transl_table=11
                     /product="hypothetical protein"
                     /db_xref="SEED:fig|6666666.1136259.peg.53"
                     /translation="MNKDILSAVLDTLFTHIKDAKSLALYSVTMFIALISFLVITNQS
                     ELLTFTKNFSRNTIIEQVQAERVAAFPRIAKERASMLYTQSNADAVFIAEYKPKFVNN
                     YQDIVAWEGGVSVNPANMLNSVIDKTSSVYQQHVIGHNVAYDFSSDLSWSADNFVTSG
                     KEYRVLGIKYLYTCPIFDLDNSYSGYVGIGYISIPYSDEKEKKMLEDYLERVCNPHAR
                     ALGRKK"
     CDS             complement(33020..33829)
                     /transl_table=11
                     /product="hypothetical protein"
                     /translation="MTQTIYLNNHLDGENLAQLVNIGKVTLASAAAAANEPLRKGEYD
                     FDQAALNQRVTNVENSAAHLSAVYVDSTSANLTEALATATYDAPTKTWTFPGGVELTT
                     GDILKLNAATNQDSERLWIVKTITDGSANDFEPLGLDIDPLIDSKVDALETQLVNGAT
                     QVTDFKDVEDKFTFVSDYMQHSPQMRELATTSFTDNAGTFEITEANPLNSVAVDVKVL
                     RETSVGHWSPVSDIEYDLDIHKDTITLSTTSSTVGAYTVKVLVTGIPVPVE"
                     /db_xref="SEED:fig|6666666.1136259.peg.54"
     CDS             complement(34021..34338)
                     /db_xref="SEED:fig|6666666.1136259.peg.55"
                     /translation="MYNIETRIHKQTTPADTWVVKIPKNATKGRALAAFGADGNQVHW
                     DTADFIDGEIIVNFGVESIVGDLEYSFHTDEPDNPTVSYEDGKINISITNNNNVGTQP
                     YTQ"
                     /transl_table=11
                     /product="hypothetical protein"
     CDS             complement(34331..37543)
                     /db_xref="SEED:fig|6666666.1136259.peg.56"
                     /translation="MTKILQGTPVSAPITPGSDDTNTWPTHFAKYGSGGVQVVADLTA
                     RDEISIDRRTDKAALILDSDGSGTPAIQTWDGSKWVDFDLGNSGLRIIDEDDNVVHGI
                     HTLKFDNAQMTTDAQNNTVITVDSGSTGISVIDKDDSTTSDITSVKFQEGTISIDSNG
                     NAVVSIPTATGSGINITDSADNTVTTSDLVIKNESLLTKENGKDVLEIATGIRVTGKD
                     GIPVDGNKDLEFPQATVTHDDQTGANKLEFDLSAKGVSVSDKDGTKYDDVTSIKFDRA
                     KVNIDPFTKEAHVDTLTGVDVAADNQTFTGIERLNFNDTKVQQEQDNGALYLTPQIKF
                     TDRKQVQSEEGLESDAYSGLSNKLNAYPPLSLQDDDEAPEGDTVRIDIDPNAFEHQHA
                     EAYLGYRAYPTAIVYGGPEDSTAQGYFFPDEEVYRPSQYIVPNRDAKTFTLKKTDTGL
                     DDYYYIAYKINVGEAALSDGAFGISVIDAKDDSIIQNLAGSAMDKQVNVKAGSVVGDF
                     YVDGVVKVSADTDIRFKVDSSAGDMTISGKAAGLSGLIIQKLTDKESTSPALLQWGVD
                     TGIYPIITSYPIIGEFLTLPNKDYLKAEGLTDGSFHSTDKIFKLLDGWNIFSQGRYTT
                     KWDAEDFLYIDNTPWGYVGTVVDSVRTKFIANDGQKAIVKAKIKPYQPDMWLVMAKWT
                     GDADKPTYPIATDLDGSDNILYGSGWEQVDAASIAAKSDGSVVDVTHEFTIPFDAENI
                     AFFLAPKKKGVTSSIGTGMQLGVKEFSVASRADNKIHFKVEHATGDSQNYKTITGIEH
                     TVGGTVYNMPIGTTPWPITPFIQDIDIYEDGAAPVTFDANKKGLLFNKAGSVQINFLS
                     MFNVSIKVSNLVYTNNGQGGIRFYAELFDKDLKSKGVIKQSKRYIWLPEKHGAVAPEI
                     SFPTQVEEGDVIRFYTVADKNDVVEVIYMPGVAGDPNLVFMASATYLSKARVVGQNAD
                     SSNVVNPAPPVPGLDLSQFDESFTYSTTAVKEFVNVSSTKIPLVIPDGAELAVLSAVK
                     KLPDGTVRPVAKLDYLFKDNELTISFGETATVKVVLGIYV"
                     /transl_table=11
                     /product="hypothetical protein"
     CDS             complement(37559..39529)
                     /db_xref="SEED:fig|6666666.1136259.peg.57"
                     /translation="MAKITYTNTPVSAPITPGSDDSNTWPTHEARYGKGGFEVVNTIA
                     DRDAISDDRKENKVVLVKDSDGKGNPTSYLWTGTKWEESIGNFTVENSEGEFFSSINA
                     LRLKNTRLTQAPVYPNRADLEPYITLHDNKTYSINTNEVRVNSPLTVEDTADFPNGAK
                     LGVDLGFLDAYEKELDDGYLAYSDAPIIIKAYDNTDNPEGYLFFNNITSSLEGKRIKP
                     DPTNKQLTLQSAKYPAEGTTPFYLAAHIFSSSIAGEDGQVTVSVVDSTDTSVALSDWD
                     GKPIATTVKLKEDEHVGRIYLEGLIEVSDPVNIKLKIQSTCGDIILSSMPGGLTGLVV
                     AELTRTDSINPVITKWALDTGINPFIGVYDFTTTIVETAPIPALIEEGLKDGRTYPAT
                     FQLHTTDQLSVWSSSAFETNTRPDTIYFNNSELLITALAVDSEKTKLMRNKRYYAGIY
                     CRPITNDCKLTILYWEGEPGEETYPIATDLDDKGDLVLNSGWKDYGGSVTIPKSPDQS
                     VRHKSVEFGVPDTAESIAIVAYPAEKNKLSQFGLQKMSVYPRENEGKNFYFINNDKLD
                     NVPLINFDRVTPKAQRGIKYVKNASEVSISLDLPTNSFLEVSALKHIKDSVDNKLVSV
                     PDVTYTYDNKNNVLTVELPSVADYTVSVSIYD"
                     /product="hypothetical protein"
                     /transl_table=11
     CDS             complement(39539..42163)
                     /product="hypothetical protein"
                     /transl_table=11
                     /db_xref="SEED:fig|6666666.1136259.peg.58"
                     /translation="MGFGPAYGSGRGGGAVEIFTKKDNTPAIFASTSARDSYFTNNPD
                     ELTKLKTSGKAAAIGTANQITAAYIYEQNTWQPIATNFKGDKGDKGAPGQPGAGIDPS
                     KMSANSIPVWDDTKNTFVDSGVKSKASGELMIAPSSIEFGNHSMSSSVENVVFRNLHT
                     HRTYAPVWQEVAPGEATGYLRKYSPTIEKVVRVPSGNVDVTNPVNSRVRIDKDEMFLG
                     GTFTLSQPATAVMLEIFDTIDNKMVWRQRLGDLAAGEHTVTFEIPFDVRAGYTYDIKL
                     LSEDGSDVIAKSNSSTGFSWEISRALWTDAEIATHDWVEGLSRIKSITENNGVITVTD
                     KDDNVSTINIPGASLGVKDITLASANTLDITYDDNTTKSITLPPSTGSSANDVNLFLF
                     DDSYTPSAQDVMEKPGTFIYTGAGLKSITLPDLTDITIGTNVAILISNKSSDDSNLQV
                     NVGSNDAIYPSSSTLLMPVGSSFTFVSDGGNSVWYAIPVGARGSSGPSGSYVTSVQSG
                     GDGQSFIVYSSDGTNTTISLDAYVNDLDAINKAVANLQKIIKAKTKSFVYRGTTAPTY
                     PGGARAAYYTTFYGLSGNISVKTPFASTAIGEGKPYFVDNEDSAYNVEITPGVIGDTI
                     DNKAAFQVGPGEVAWFIKNGNNWELLISGFIPASYKRLVSELKASLVADQSFIRDVQV
                     QGDDPNTILDCTTLEFPEAKVTADPKDAGRGLITFPAQSGSGVSFVNQDGTSVTNTKF
                     KLVGMEVKDPGDGTPPKLILLDHQNIPTPVDADAYALFHPEATPPDTINPNGMQLFRG
                     GRVSVHKTTTDPEYVYILLPPGQVSSTERIGEFGGLPAYWSKETKQYVVNGKAVTYEV
                     FRSPYKYHEADATFVLYP"
     CDS             complement(42173..42508)
                     /product="hypothetical protein"
                     /transl_table=11
                     /db_xref="SEED:fig|6666666.1136259.peg.59"
                     /translation="MAYQIFTSDKKDIGDVIDLPISPEYAHCFAGIRYFDTNDNQIIP
                     TAGSVTITAKHLTNNNYAEVFNATLDATEAGSESEWGGNVTSAKATPSNLAGTDLATY
                     QLVVVQNLS"
     CDS             complement(42664..43314)
                     /product="hypothetical protein"
                     /transl_table=11
                     /translation="MKNKCTAGFARSGKDTFAGFLAKELNLNTYALAQPIKDIMCALF
                     GWGEDHRDGSYKEIEMLYSISPATLEAAGMAYNDYGLNYYEEFHDCWEKLVSLFGITI
                     QENDLAYCIISPRRAFQLFGTEWGRAINDDIWLDIAPKEDTIITDVRFDNEAKYFKEL
                     GADIILIERPGFRPVANGHLSEAGVSRELVDFVVMNDKKLKDLQKTALELVTLFKR"
                     /db_xref="SEED:fig|6666666.1136259.peg.60"
     CDS             complement(43304..43594)
                     /product="hypothetical protein"
                     /transl_table=11
                     /db_xref="SEED:fig|6666666.1136259.peg.61"
                     /translation="MKYLLPLVFLVGCSSIKPTVEDIKLQTYTPSKPSPVQVYPVVWK
                     VNEVGNVCLSSKDGVKVNAERKDMIRYIKDMQNLVCYYENSYSFCKENINEE"
     CDS             complement(43591..43962)
                     /db_xref="SEED:fig|6666666.1136259.peg.62"
                     /translation="MFNQPVIIGVLSVLLAGAGYFGYYQTKQLGATEVKLEQAYLEIE
                     NKKATIVQLQIENGKIIEKAQRYQADVQRVQLEKDKIQKQAIKDLDRVEKIAIKKSTL
                     YQKLINRDYRKTQQELEELTK"
                     /product="hypothetical protein"
                     /transl_table=11
     CDS             complement(44336..44962)
                     /translation="MQITVTKALTEIKKLDKQIAKLTQGGQFILTATRDRVAGFSSKD
                     AASSAVKSNLDKIRALMKRRAMIKARVTASNAEAKVTIGDKEMTVAEAIERKASIEQD
                     DTLLHVLKGQFNKATSAQNRHEQMVQAEIDRKVEQVFGNAKKIDANDSTYKAIQEQVL
                     AANKFEVVDPNKLADFIEKLEDEIDEFKANVDVELSVSNATTKIEIDD"
                     /db_xref="SEED:fig|6666666.1136259.peg.63"
                     /product="hypothetical protein"
                     /transl_table=11
     CDS             complement(45213..45407)
                     /product="hypothetical protein"
                     /transl_table=11
                     /db_xref="SEED:fig|6666666.1136259.peg.64"
                     /translation="MVKKIIRRNKQKLTKIFKEGRKMFPRGEFNNVVYLGQSNGMNLF
                     RADEGFAYKGMTFCNEATWS"
     CDS             complement(45511..45816)
                     /translation="MKNVVISESLYNAMMEQLGYWADYCDDSEGYLAALMEDAENARN
                     KKEPKTIGLFENLPEPTSTEEVVIQGKGSLQKIWKASDATPRGNVEKVYEWKLVGIS"
                     /db_xref="SEED:fig|6666666.1136259.peg.65"
                     /transl_table=11
                     /product="hypothetical protein"
     CDS             complement(45878..46024)
                     /translation="MIKLSLQQAEVMLSMLNDIEEEKGNLLPQEEQLQAYLDAAIDAE
                     KDKN"
                     /db_xref="SEED:fig|6666666.1136259.peg.66"
                     /transl_table=11
                     /product="hypothetical protein"
     CDS             complement(46017..46277)
                     /translation="MIDTWEWAEVASHILGLPEETDEEVVEQELLREFGLDLECFGSI
                     ADKLLDLTMPVETAMGGSVVQAFVKFEDTHVRALAKKDFKRD"
                     /db_xref="SEED:fig|6666666.1136259.peg.67"
                     /product="hypothetical protein"
                     /transl_table=11
     CDS             complement(46360..46986)
                     /product="hypothetical protein"
                     /transl_table=11
                     /translation="MLEKIWSVLAVLLVLAACIISGADLFVSALSLVGILFVLGVSFK
                     KPESQLLGAAFCGFLAYASLGAGFYANALINGAFLVPATIFGYFYWKRRTGAGNLERS
                     LTKEQFGKVAALISLATIITFYFTIGAGGAMPFLDALTAIMPVAATLLMIGAYRDQWL
                     LWVPFNAIQAFMWFSAASLQPAVLAVFVLKMVFLVNSLIGYYQWRKEA"
                     /db_xref="SEED:fig|6666666.1136259.peg.68"
     CDS             complement(46986..47534)
                     /transl_table=11
                     /product="hypothetical protein"
                     /db_xref="SEED:fig|6666666.1136259.peg.69"
                     /translation="MKHQIYLAGDMLNRGAQLQRAEEKRDLLNLGYALYVPQDNKEIN
                     DKENLNSNDGLAEKIVRADTNGIMQSDIVVMEAREAALGTCIELGQIKGMKDVAKTVL
                     SMLESGCSLKEVIHNMEQIRDKLVLVHNSDIRRAGNPTETGDRRSYGPHQYLYGCVLD
                     VTNGHGFYSWDEVTYILDKGNV"
     CDS             complement(48449..48628)
                     /transl_table=11
                     /product="hypothetical protein"
                     /translation="MKTANLLKFAAEKPFVVNRHKRSQEKLRSQCQRLVKSGRLVEVE
                     KTHDQVMYRTPESQE"
                     /db_xref="SEED:fig|6666666.1136259.peg.70"
     CDS             complement(48973..49185)
                     /product="hypothetical protein"
                     /transl_table=11
                     /translation="MSKYVNRKNKRKPLTREQVFQLLKDPSGYDAIVDEHIFRFGESF
                     RTQKARWGSYKYDHTFIKVIKQDLLK"
                     /db_xref="SEED:fig|6666666.1136259.peg.71"
     CDS             complement(49326..49556)
                     /db_xref="SEED:fig|6666666.1136259.peg.72"
                     /translation="MNEVELKVRQDLVDSELKAIYEGTKVLMSRKKELESERARLRAI
                     QQTACDHPREARDSVMVNNEPEYFCTLCGKDF"
                     /product="hypothetical protein"
                     /transl_table=11
     CDS             complement(49553..49957)
                     /translation="MQLDEMQAKLLAVRKAGNKVGRAVMQSLIADFDKQARTGKEVDG
                     TSLIRKYLDNAKSNCQLELDRNNHEAAEKYFCERVFLESLLPKQLTDEQLRNIIETGD
                     FKNIGEVMKFLRFNYQGQYDGKLASKIAKEIL"
                     /db_xref="SEED:fig|6666666.1136259.peg.73"
                     /product="hypothetical protein"
                     /transl_table=11
     CDS             complement(50285..50467)
                     /translation="MIYFKNKAGKLGVVSFDDAEYELQAVQNPQELHKDVTVAVRGLP
                     KDCLPAEKTAFLTVVK"
                     /db_xref="SEED:fig|6666666.1136259.peg.74"
                     /transl_table=11
                     /product="hypothetical protein"
     CDS             complement(50773..51285)
                     /transl_table=11
                     /product="hypothetical protein"
                     /translation="MLKSNIQWEHELPTGNFPITDSLLLKMLESKIDSNRKPRRSEIR
                     NAIKINLMTCIKAKRLNGISAKDIKEGFVYVISNPAFGRRYKIGHCLDVRDRLNSYQT
                     YCPDAAFKREFYIACRDSKLVEDMIKERFAHCKKNGEWFDVSLEALRRFIYKHEIQLE
                     GTTGKAGKRC"
                     /db_xref="SEED:fig|6666666.1136259.peg.75"
     CDS             complement(52417..52572)
                     /transl_table=11
                     /product="hypothetical protein"
                     /db_xref="SEED:fig|6666666.1136259.peg.76"
                     /translation="MKKRGKMQKIAMFALAYGSSIPLACEKSGLGLRRTKTLAKHIAE
                     NGFRIRN"
     CDS             complement(52767..53009)
                     /translation="MNGKQAKILRRIARGLEVVDGSELVEVHGTKRVRTSANGGKTQT
                     VTMAHRKGSFRNVLKQVKRAKIAPFNPSENNHALVA"
                     /db_xref="SEED:fig|6666666.1136259.peg.77"
                     /product="hypothetical protein"
                     /transl_table=11
     CDS             complement(53059..53253)
                     /translation="MAKRSKMIGIKMAGRTRKMMGEFGITQLENRRAGLAKILGLLAK
                     GTRVSNHPRAVEYTAAHFGL"
                     /db_xref="SEED:fig|6666666.1136259.peg.78"
                     /product="hypothetical protein"
                     /transl_table=11
     CDS             complement(53329..54270)
                     /transl_table=11
                     /product="hypothetical protein"
                     /db_xref="SEED:fig|6666666.1136259.peg.79"
                     /translation="MKQQNFVAKHCRTFNKATVQRDRTKYHRPSMREEDWFFDEDDGF
                     EHPGVAEPKELETPSISGNVYKRSFIKQQEINMEQAIALQQELHNKLYGNIDPDSLEL
                     SPVSHNHLNWVFDLETYATNQNAIVPELSAVAFDILSGEVFHEATFHLDVDSQVALGR
                     EVSASTLSFWLMQSEEARMKMLRADKDYCEKNAIPSPLPIAGAMGQLYSIIRTVSKTW
                     AEQTGLSKEPLVWGNGITFDLGKTISLFETAQVPLPWQFWAERDARTLMDLAPGIKAA
                     FGKDFRGIPHYGLDDCKHELRYLSAAYIKIWELSKES"
     CDS             complement(54345..54608)
                     /db_xref="SEED:fig|6666666.1136259.peg.80"
                     /translation="MAKQLTSAQKAARRTHKVAQTAKNKAAKRARHAKAHPNDAQVDE
                     GKFTERKAPRVKGNFRKVNKAYRDEAGHLLEAPRFAPIAKQAK"
                     /transl_table=11
                     /product="hypothetical protein"
     CDS             complement(54601..54768)
                     /db_xref="SEED:fig|6666666.1136259.peg.81"
                     /translation="MAKVLVDESLLWDLIHSNLLLMHLENEGVDNWSGYYHPEDIDEQ
                     TDKLLKEIKHG"
                     /product="hypothetical protein"
                     /transl_table=11
     CDS             complement(54768..55043)
                     /translation="MTEQKVTLKPVASDSLLIGKYQSGVDRKGKPVFRSMPKGKEQRS
                     EVSAVYDDGRVRSEEGDVYTVKLQKRPTEVKTKQGVKHLPAQWITVA"
                     /db_xref="SEED:fig|6666666.1136259.peg.82"
                     /product="hypothetical protein"
                     /transl_table=11
     CDS             complement(55116..55355)
                     /translation="MAKATLKQEVLITLTLSEKEAMYLKSQCQNYLGRPGEEPSAYRE
                     YREGLFRELNNALAPLAPSATPRRTDLDVIADMAN"
                     /db_xref="SEED:fig|6666666.1136259.peg.83"
                     /product="hypothetical protein"
                     /transl_table=11
     CDS             complement(55357..55563)
                     /transl_table=11
                     /product="hypothetical protein"
                     /db_xref="SEED:fig|6666666.1136259.peg.84"
                     /translation="MILEEDIVKGSHYTVYIAKTPFGEFQKGDPVFVYKTIEGLGDLK
                     VHKGVPIDSNKVHYFFDHELELEQ"
     CDS             complement(55612..55812)
                     /transl_table=11
                     /product="hypothetical protein"
                     /db_xref="SEED:fig|6666666.1136259.peg.85"
                     /translation="MSNFVWNINILVFWRLAWLRKLPKGYTVIMDGWGNIGRLYYRKQ
                     TDPVGFYIKPLGKKIKNLIAKD"
     CDS             complement(55809..56150)
                     /product="hypothetical protein"
                     /transl_table=11
                     /translation="MQKYPKGTLVEVIKHEYRTDLIGKRFVVDVTKLGHLRIGRGANK
                     ERILKNVLLYKTPFFSILPDSYNNNVWFTEDYLKPVEDLFPEDEGFEFDESKPVWAPK
                     LVVEDGEALVI"
                     /db_xref="SEED:fig|6666666.1136259.peg.86"
     CDS             complement(56160..56618)
                     /EC_number="3.1.26.4"
                     /transl_table=11
                     /product="Ribonuclease HI (EC 3.1.26.4)"
                     /translation="MLKIYTDGACRGNPGVGAWAFAVFEGWQKKGTKSAAMPHTTNNE
                     AELTAIVKALEWAIRANLTHVEILTDSNYACQGYKTWMHGWVKKGWATAGGTPVKNLE
                     LWKTLYNISQKIDVTMTKVKGHSGDEGNELADTLCNCAIDEYELQHVVMK"
                     /db_xref="SEED:fig|6666666.1136259.peg.87"
                     /db_xref="GO:0003676"
                     /db_xref="GO:0004523"
     CDS             complement(56793..57254)
                     /product="hypothetical protein"
                     /transl_table=11
                     /db_xref="SEED:fig|6666666.1136259.peg.88"
                     /translation="MKKIESFRKEYAFLSNMFPVEIVHDGITYPSSENLYQAFKTPER
                     RERKLIAKLPPNQSKNYWKFNTIKTPNFHRDKLEYMETALRAKFADPYLAAALIMGTE
                     DAELVEGNWWGDGFWGVSDKTGHGHNHLGKLLMKLREEIRASTEGKTIKES"
     CDS             complement(57254..57637)
                     /db_xref="SEED:fig|6666666.1136259.peg.89"
                     /translation="MFLDYQFCENNQLLIEKMYHMGSLFTGRMDSEVDDLNRDLDGAQ
                     NQLVVNDKTKQLADILDECYKENMVNDDILSRLYSAGFNRGCVFELSITNPSGFGRYL
                     LYVYVESELELRAYAEELAAKVWGK"
                     /transl_table=11
                     /product="hypothetical protein"
     CDS             complement(57725..58198)
                     /db_xref="SEED:fig|6666666.1136259.peg.90"
                     /db_xref="GO:0043365"
                     /translation="MNYMKYIPTDVVNGEGTRCVLFVSGCSHGCNGCYNEVAWNPNSG
                     YKFTKELEDQIITDLQDTRIKRRGITLSGGDPLHKRNFTSVLRLCKRIRKECPTKDIW
                     LYTGYTLEQVKIGRFCAILDYIDVLVDGKFEKDLHDAGLKFRGSSNQNIIYLGKA"
                     /product="Ribonucleotide reductase of class III
                     (anaerobic), activating protein (EC 1.97.1.4)"
                     /transl_table=11
                     /EC_number="1.97.1.4"
     CDS             complement(58200..59897)
                     /transl_table=11
                     /product="hypothetical protein"
                     /translation="MTSIYDKLGAERKAGQANGTIPLWMTTAGYQLLKQKYLSEGETV
                     LGRYIAIAKTAAKHMPTNQELWENRFFELFWNGWLAASTPVLANMGTNKGMPVSCSGG
                     YIDDSIHGFYDTLHETAMLTKNGFGTSGYLGDIRPRGASISIGGTAAGVMPVIEDYVQ
                     CMRDVAQGATRRGAWAGYLPIDHGDFYEVVTHLKNYPDDLNLGWNISDEFVRKLEAGN
                     EEAIDRLAKSLHTKLITGKGYYFFPDKVNRQSPQMYKDLGLDVRASNLCTEINLFSDP
                     DHTFTCVLSSMNLARYDEWKDTDAVFNATVFLDCVAEEFIEQARGIPGLEKAVRFTEK
                     SRALGLGGLGFHTYLQDNMIAFESFEAHMKNLEIFTHMSNEALRASKWMAEDMGEPEW
                     CKGYGVRNTHRLAVAPNTSSALICGGVSQGIEPLPGNSYVQPSAAGELTRLNPSFLKF
                     CKEKGVEVDRELIKSINDKLGSVQHLDWLSDHEKLVFKTAYEIDQMAIIRLAAARQPR
                     ICQGQSLNLFFAADEDEEYILEVHQEAFTNENIKQLYYMRTMAGVQASKGECVACEG"
                     /db_xref="SEED:fig|6666666.1136259.peg.91"
     CDS             complement(59897..60889)
                     /transl_table=11
                     /product="Ribonucleotide reductase of class Ia (aerobic),
                     beta subunit (EC 1.17.4.1)"
                     /translation="MPVRCQTFKEAYTFDYPEAVAFADAQNSVIWFHHEINVEKDIQD
                     IRVNMTPAEAHGVITTLKLFTLYELVLGNEYWGGRFKRMFPRHDFRQMGNSFSFAEIN
                     IHAPFYNKINEALMLNTDEFYTSYVDDPVLKSRMEFVESLVCDPDDLVSVGAFSMIEG
                     AVLYSAFAYLKHFQAQGKNKILNIVRGINFSVRDENLHCEGGAWAFNTLRREMEQAGE
                     LSFSQFQKISKRLQSAGRQVYEHEARIIDMMFEMGEIDGFHAEDLKTFVKSRINLCLG
                     HLRIAPIFEIGSNPIADWFYDNINALKFHDFFTGTGSEYNRDWDESRLRWKVKA"
                     /db_xref="SEED:fig|6666666.1136259.peg.92"
                     /db_xref="GO:0004748"
                     /EC_number="1.17.4.1"
     CDS             complement(60889..61101)
                     /product="hypothetical protein"
                     /transl_table=11
                     /db_xref="SEED:fig|6666666.1136259.peg.93"
                     /translation="MKLFMASWCKYCQPVKELIKEKNLDVQLVDVDHSFELATKYRIT
                     QIPALLTKENAIMLESKDIMAYLEAL"
     CDS             complement(61140..63314)
                     /EC_number="1.17.4.2"
                     /transl_table=11
                     /product="Ribonucleotide reductase of class III
                     (anaerobic), large subunit (EC 1.17.4.2)"
                     /translation="MIITKRDNTKQAFNLNKIYEAVFMAASDADLDYTEASQVANDTT
                     QLVIHRLQEEGKEEASVYEIETLIENTLMSSCWKDVARNFIEYRHDRQQARDLESDLH
                     KNIVGLVDQTNPDILHENANKESTVFHVQRDLLAGEISRHYALNYLLPRDVAREHLAG
                     NIHFHDLDYFPMMGMTNCCLVDLEGMLKNGFKMGNAQIESPNSIQTAATVVSQIAAAV
                     ASSQYGGTSFDRLDEVLAPYVTKTYEKEYKRAMALFRRFTGTDVVTDNLALQCIESEA
                     RIATEKAVFDACQTLEYQVNTIYSTNGQTPFLTFGFGLGTSWEAKLVQKGILQNRIAG
                     LGKEAATPVFPKLVFGLREGVNLKPEDPNYDIKQLALECASTRMYPDILNYDKTVEIT
                     GGYKAPMGCRSFLSPWFDENGKETYAGRNNLGVVSLNIPKIALEAQLDYDKFWTLLDE
                     YCEIAHKGLQYRLERLATVKAKSAPIMYMEGALGLHLDGEEFVLPHLLKRGASISLGY
                     IGLEEAANAMLGSFIHTYDEPEKQQFALDIVKFLDKKATEWKEAEGVGYSIYATPSES
                     LCNRFCKAIVREYGEFEGVTDKGYLTNSFHLDVMKKVNPYDKIDFEAKFIPYSAGGHI
                     CYGEFPNMRHNLEALEDVWDYAYTKVPYYGTNTPIDECYECGFKGEFNCTSKGFECPN
                     CGNHEPDKCSVTRRVCGYLGNPGTRPFNAGKQSEMTKRVKHL"
                     /db_xref="SEED:fig|6666666.1136259.peg.94"
                     /db_xref="GO:0008998"
     CDS             63578..63892
                     /db_xref="SEED:fig|6666666.1136259.peg.95"
                     /translation="MNMSDKVRYLTEILEHLVPNVNVTAVDTSGQSHRVRQCNIQQKV
                     DLLAEHDEVRIHAEVYYEGVVHDVHHIVRPRNYKNFVVGQGKQIAKELKMELGCQMLG
                     IR"
                     /product="hypothetical protein"
                     /transl_table=11
     CDS             64604..67393
                     /product="hypothetical protein"
                     /transl_table=11
                     /db_xref="SEED:fig|6666666.1136259.peg.96"
                     /translation="MLTFIEGVFKPYFSGNEYIEPAPDSKVRLAKVFDKKGKSVDPIM
                     PKFFNVIESTNPNSLDQTFKLISEYQKNPEVALVRAAPISSIRNIRRNAETFNCSVRS
                     RIVHMDIDGISAPREGMSIEEQGKYCVDLLRQLEPDIFPENPAFIAKASGSAGIKPGI
                     RLHMYMQTNKAVSNGQLKYLSYQLNKKAQEEYGFELLDTSVYDKVHLMYTAEPVFENP
                     ELNPFKDKERTVHVLGDSISLPENLQEYQGISNYVLKKEHFSYITGINGLHDYPSSDF
                     EKRMETLKNAKDNVFMRHTISVYCAAVEQGVDINWLDAEVEKILEGYENRTRSVKEYI
                     GNAKEAALKIILSRSLRKVDGNINVSSDPTAATLLPVKDKETDSADNDRFLKINHLPP
                     EDSLTFVKASLGTGKTTTVQTWLSSGLFKGRFLSITNTVSLVEGNAKKLESGCYNKLK
                     DYTEFRDGKIDRMSTTIHSLHRFYDTINQKGLDMVFIDECDAVMNDILFSDLIKEKDK
                     CIKTLKLILQEAKYVVLSDGDISPETIEAYARLCDPVKQVVIYQHDRKMLANAQAIEL
                     FDEASVWAAMQGALEIGEKCLLVSDCSPDELNEKGIALRSVTAANIKEIHKNSTKDAD
                     IKEILTYGNPSLQQQRVDGLLCSPSVTSGVDFSYFDTVFLITRDSGIHAPNLRFQALR
                     RDRSAKTIYYYTSPATEGFKAGADKYEESLGWLQRCRKIFAKRREEECKKYKSTFRML
                     LRDQGCTVSLDPGKWGNIESANSEYHEERVNAILSATPSFQLQRHNDAWEVKQFITRY
                     YDEVDDLGDVTEEMVERWLKEKPHDRAAFFHKVHKRFWKIIKSCEASFDPFINHLKRY
                     PSEWYQCTGLDVRTEPWRIKRYFKMMGIEEPGEFDNIISWYRTYCKIEGIQIPTEFMT
                     EFELSMLGDKDVLLL"
     CDS             67443..67676
                     /db_xref="SEED:fig|6666666.1136259.peg.97"
                     /translation="MKKEESIARVENLLKSRKYTKSERNRLIGLTNKTWGTIYNTARC
                     KFQEEFTIHQFGIILSRSYNDVVSRNEREQYVV"
                     /product="hypothetical protein"
                     /transl_table=11
     CDS             67809..67964
                     /db_xref="SEED:fig|6666666.1136259.peg.98"
                     /translation="MWKILIFNILVGILCAAYWGYSQNGNIGLDWTFISPEIQNIEKS
                     IALMCDI"
                     /transl_table=11
                     /product="hypothetical protein"
     CDS             68002..68211
                     /product="hypothetical protein"
                     /transl_table=11
                     /translation="MRFIRCINCSKIAMEIEEGRIAKGCKVRCAKCEEKLKKELQNLR
                     FIAKMNENKKANPLGDLFGKNGFGI"
                     /db_xref="SEED:fig|6666666.1136259.peg.99"
     CDS             68221..69051
                     /db_xref="SEED:fig|6666666.1136259.peg.100"
                     /translation="MARRQRADITEEQFKKAIAWLDNGGTKKGACEILGVSNNKTMES
                     RIEEYKTDLEVAARMRKEKRKQACSPQELVNMIEDYFDGASFDELSKRFYRSTAYIKH
                     KLELAGALIRDRGERNILKPPLLPEECVLLDPDFACRERVDFEAASLADFEAQKKRII
                     AKKGWQPSQVIEVRTQAGKWDTHCALDFKGEVVWLPGYQCLAEVIREVPSKQGKAYRL
                     YLLDDNRHQYVNIMYWDIGSLRHLEQLGVNISSRGTFLNGTSCVELLNKALLAARKSK
                     "
                     /transl_table=11
                     /product="hypothetical protein"
     CDS             69132..69542
                     /db_xref="SEED:fig|6666666.1136259.peg.101"
                     /translation="MANTWTDELRQEAVEMYLERIREYPEDERATNSTEVCKGIADEL
                     DFSVNSVRAILQRATDDDGNPVYVKATKAPKAKAASTGGKKMSKADAQAELVSALQDG
                     GAEVADELMEVIEKLTGKAAQALAGAIRTMGDDE"
                     /transl_table=11
                     /product="hypothetical protein"
     CDS             69582..69902
                     /product="hypothetical protein"
                     /transl_table=11
                     /db_xref="SEED:fig|6666666.1136259.peg.102"
                     /translation="MKLTHIIEQADKHGDFYLYYRKHTGKGTTYLVGTTDFDNKYIQA
                     KHASGKAGVTAHVPLAVLQEQALKQDNVIVFSWTNDKFRILSAKDVRRMSPLAAELRN
                     GRNR"
     CDS             69886..70191
                     /translation="MDVTDNYNGHDDLLDEVIYESFEKDTQIRLTVSEFRGNLYLGLR
                     KWVIDIDESWMPTRQGFTFPYNLTTTSALFGALTKILSKGEVLHEVLDKLNYEPNRK"
                     /db_xref="SEED:fig|6666666.1136259.peg.103"
                     /product="Phage protein"
                     /transl_table=11
     CDS             70222..70455
                     /product="hypothetical protein"
                     /transl_table=11
                     /translation="MQINSTTIGATEGAINIYLDGEEAYGVVNLHTQGKYIERYVKDD
                     NGHFVIDGDELMLECVPFNTATVVFDNVVIEVI"
                     /db_xref="SEED:fig|6666666.1136259.peg.104"
     CDS             70455..70721
                     /product="hypothetical protein"
                     /transl_table=11
                     /db_xref="SEED:fig|6666666.1136259.peg.105"
                     /translation="MKYSKPKSIAERQQSFHQRAKRAADNLAEEKSHILQLEPGEDYE
                     TMMAQIRVFLCTMYGFSANGSAELIEKHLQVSIPQNWACVSGRY"
     CDS             70755..71723
                     /product="Putative replication DNA ligase (ACLAME 1200)"
                     /transl_table=11
                     /translation="MKEFIAELQRAYYDGEPIISDEEYDALIKRFPDAEVTIGHKGEV
                     PHMFRMWSLEKKYPCRGDELPNLAPYIESPKLDGCAVDCLYINGKFVQGLTRGDGVKG
                     RDITQNLKELVPAQVDYYAPIMQVTGEVVTTKDIDNARNFASGAMNLDKGSEFMSRLV
                     EGGLRFIAYNVQTSAESCLGAMYDNDMKELERLGFHTILSSNVLKAVEDGLILTDGYV
                     FRLKRNRAYFGAGFTSKYPKGAFAVKEDDEGEVTTIEDVLWQVGASGKVTPVAVVKEV
                     VLEDAKVTRVTLNNVEYMKAMGITHLGQEVRIIRAGGIIPKIVEAF"
                     /db_xref="SEED:fig|6666666.1136259.peg.106"
     CDS             71724..71957
                     /db_xref="SEED:fig|6666666.1136259.peg.107"
                     /translation="MGLLGMIFGSPQEFAPTLDYLLEPKRGASDLRPIKEPPRPQPKT
                     GAAAMMPVEVSLDELHLKIGGKWHKYVRVDDDN"
                     /product="hypothetical protein"
                     /transl_table=11
     CDS             72152..72715
                     /product="hypothetical protein"
                     /transl_table=11
                     /translation="MKLNLKNRRACVVGSRTLTEQDAERIQIIGNLLFKLGVAGASGN
                     ALGNDKEWDKYIFVQHFLPWNGYNDGYETANAQFLSLESCPEALILEATRIAEEHHPA
                     WERLKRGGRAMHTRNVFQALGVSLSPESMADLTIYCAEESPSRIVKGGTRTAVEISRS
                     YGIPTFNLRFDSDFEELKATLEAMLEN"
                     /db_xref="SEED:fig|6666666.1136259.peg.108"
     CDS             72870..73646
                     /db_xref="SEED:fig|6666666.1136259.peg.109"
                     /translation="MQIVIPTECPSCGSTLENVNGQLFCRNKTACPAQSSKLVENYCK
                     KMKIKGFGAATIAKLELTTISGLYSLTEQRLKDVLGDKVGSKLFTELQKTKTSEFATV
                     LGSLGIKLIGKVAAEKLATKINSFTEITQKACKDAGLGEKATESLTEWCLSPEGLDTV
                     EALDGFITFTEVSTKPTQNTEHKFDVCITGKLNDFPSRSKAADYLSKHGISVKGSVTK
                     SVKYLVCEDETKKGSSSYKKAIANDLPIVTIKELINIIGE"
                     /transl_table=11
                     /product="DNA ligase, phage-associated"
     CDS             73651..74415
                     /product="hypothetical protein"
                     /transl_table=11
                     /db_xref="SEED:fig|6666666.1136259.peg.110"
                     /translation="MAKFAWNDENVSVLKARVEGVTLVSQDLLKDIADELGHTSRGVG
                     SKLRQLVKVGELSLEVQKAAEANKSAWAEDEEAALVDFLNTNNGTMTYSEIAATFLSG
                     KFNAKQIQGKVLSLEMTDAVKKAEKTAAKRTYSEAEEATFIEMANAGESLEAIAEAMG
                     RPLQSVRGKGLSLHREGRINDIPHQAESKATVRADWLEPVMGVMADLTVAEIAEKVGK
                     SERGVKNALTRRGLACADHNGEKQRAKLDAKAEKAE"
     CDS             74475..75875
                     /product="hypothetical protein"
                     /transl_table=11
                     /translation="MINVQAVVLKLLLSCTDKELALACFDKIKPHFFSSSYGTIHKAI
                     AKYYQDHGKVPSMDELSIKFSRNNNIQMSLAALQHLDDLDIDFDMAIDALRNEYAQQE
                     TLQLISRNILDDITMLTAEDLIDRLNALPLKLEEKVENSGSVLTASQIPVFQHSSDKD
                     MEMIYTGISNKWDSEFGGAGRQEFILVGGPTGSGKSVFCSNLQVAQWNAGNIAPYYSI
                     EMSAREVLLRNLSIMAGVNAMHTKQQRLEGDELRKLALTRAKMFHGGAEAYKNFVRNK
                     NHLITDDFVELDQELMRNHEEIHPMIIIDDSNLRLSTIDVSLSKFRAQYGKKLTMGIV
                     DYINETRLDTTGDPYDWVYQLELSRGFKSLARKHDCAIFSPYQLNENGQARFSKAILV
                     PVDIAVRLDADRDAGILQLTTDKVRSLPNCQFNIGMDWTTLKADPREVTLEEMDQNKA
                     ESQVSKSVQDTSYELD"
                     /db_xref="SEED:fig|6666666.1136259.peg.111"
     CDS             75862..76734
                     /translation="MNSTNVEKLLKDRDIHYVGKGRDLLVKCINPEHDDSNPSMRIDS
                     ETGKFNCFSCGYHGNVFVHFGEYQSPVYDLVYNVRDRIADIQRETRGMEIPPGARAYS
                     EDFRDISGETYEKFGAFTYGHEDYENRILFPISDATGKIMCFNGRHMYSNVKPKYKFY
                     PERAQVPVFPFVKDVDTLIITEGLFDMLNLHDKGITNSVCIFGTQNLTFNNAYQKLLP
                     YLISGVRRFLILMDNDKAGRYAAKKIEDIIRMKTKMEALDISYMLEPGTDPGGLSKAE
                     VDKLAFQIEKLIAR"
                     /db_xref="SEED:fig|6666666.1136259.peg.112"
                     /transl_table=11
                     /product="hypothetical protein"
     CDS             76832..79405
                     /transl_table=11
                     /product="DNA polymerase, phage-associated"
                     /db_xref="SEED:fig|6666666.1136259.peg.113"
                     /translation="MRVAIIDKCPNKVNYEKLFGFPVEVLHLADKKVQRLKKADITLD
                     VNPHDYDWIILVGSEALKQYTRHTRVSDYSGKQVESKDGSYKNFLVSTNPAMLFIKPE
                     TKPAFDATVAEIRAIMDGTKEAKAEVDYAPIQSTEGILEYLNLVYMLPVSEVPVVALD
                     TETTGFSARKCQPLGISMSHRTHQGVYMDADYFDDECAEVLQKIIDTPKRDVVLHNAK
                     FDDHIMTFHFGTDFEKAHQERRLHDTMVMHYVLDERQGTHGLKSLAMKYTDMGDYDFE
                     LDEFKKNYCKEHKIKQEEFTYDLIPFDIMWQYAAGDTDATIRLYHKFWNILCRETSFK
                     LKWLYENLLMPATRFLGRMEERGIPLSRTRLHRAHEFLEHQLREYTEKLYTYEEVKQC
                     EAMLDKQFNPNSTQQLRTLLFDVVGLSPTGKMTDSGADSTDAEVLEKLGEQHPIPKLI
                     LNIRKTSKLINSFIIKLLDNIDADGRIRTNFLCTSTTSGRLSSSGTFNAQQLPRDNPI
                     IKGCIVAPEGYKIVAKDLTTAEVYYAAVLSGDRNLQQVFINMTNEPDKYADFHSTIAH
                     MVFNLPCKPNEVKKKFPAMRQAAKAITFGIMYGSGPAKVAESVNIALLEQSLDTGEPF
                     VPCTVEDAKGHIDTYFRKFPQLRRWINSSHEQIRQYGFIYNFYGRKRRLRNFKSTDRG
                     VVAGEVRSGFNAIIQSASSDSLLVGVMDADKEIMEKGLDAEIIGLVHDSIIAVVREDL
                     VDEYNEIIDRNVQALRYNGWDDEPLTIKGCPIGIDSDSEDGGSRDYSCGKMDKAYPFI
                     SVYDSPEMQNKSMEVLNKIKEGWVPEKDEKGKYVDAKAGAIYDHKEWVLESLQDVGVA
                     A"
     CDS             79402..79911
                     /db_xref="SEED:fig|6666666.1136259.peg.114"
                     /translation="MINFKAVTPFQAKYPLYALRAYEDIKEFEEFILISSKYREYILD
                     CPSLEGNYASRRTQLLGMKDLEFKLYPLRERFTSISQLANSKRRWFIDAEGAIVRYKP
                     SKFYHIKYAKVLRADRTWNGYYRLMTKLPVAFVTEQVAEYVGYIQVGSAFYLYELSHK
                     RKATTRKKL"
                     /product="hypothetical protein"
                     /transl_table=11
     CDS             79908..80576
                     /db_xref="SEED:fig|6666666.1136259.peg.115"
                     /translation="MKVVLSNKAYLKPDEDLIGRIEKNLTYQVFEPHSKTAIPKLILH
                     YGLVAKGTYWLPVPRLDLLQGYETEIIDKRTYLPETFPEPKFTLREDQQEIFDEADDS
                     CIINAKPGFGKTILALALAWKLGQKTLVVCTTTAIRDMWVSEVRKWFDIEPGIIGSGH
                     FDHESPITIGNIQTLAKHGIKLADQFGLMIVDEMHHTPASTFTKLLMESKARYKIGLS
                     GTLKR"
                     /product="DNA helicase, phage-associated"
                     /transl_table=11
     tRNA            complement(45043..45124)
                     /product="tRNA-Leu-TAA"
                     /transl_table=11
                     /db_xref="SEED:fig|6666666.1136259.rna.1"
     tRNA            complement(45129..45202)
                     /product="tRNA-Arg-TCT"
                     /transl_table=11
                     /db_xref="SEED:fig|6666666.1136259.rna.2"
     tRNA            complement(45429..45502)
                     /db_xref="SEED:fig|6666666.1136259.rna.3"
                     /product="tRNA-Cys-GCA"
                     /transl_table=11
     tRNA            complement(47897..47983)
                     /product="tRNA-Ser-GCT"
                     /transl_table=11
                     /db_xref="SEED:fig|6666666.1136259.rna.4"
     tRNA            complement(48291..48363)
                     /db_xref="SEED:fig|6666666.1136259.rna.5"
                     /product="tRNA-Arg-ACG"
                     /transl_table=11
     tRNA            complement(48375..48447)
                     /db_xref="SEED:fig|6666666.1136259.rna.6"
                     /product="tRNA-Phe-GAA"
                     /transl_table=11
     tRNA            complement(48660..48732)
                     /transl_table=11
                     /product="tRNA-Met-CAT"
                     /db_xref="SEED:fig|6666666.1136259.rna.7"
     tRNA            complement(48899..48971)
                     /db_xref="SEED:fig|6666666.1136259.rna.8"
                     /transl_table=11
                     /product="tRNA-Ile-GAT"
     tRNA            complement(50128..50200)
                     /product="tRNA-Val-TAC"
                     /transl_table=11
                     /db_xref="SEED:fig|6666666.1136259.rna.9"
     tRNA            complement(50205..50278)
                     /db_xref="SEED:fig|6666666.1136259.rna.10"
                     /transl_table=11
                     /product="tRNA-Gln-TTG"
     tRNA            complement(50491..50563)
                     /db_xref="SEED:fig|6666666.1136259.rna.11"
                     /transl_table=11
                     /product="tRNA-Thr-TGT"
     tRNA            complement(50639..50712)
                     /product="tRNA-Gly-TCC"
                     /transl_table=11
                     /db_xref="SEED:fig|6666666.1136259.rna.12"
     tRNA            complement(51303..51385)
                     /db_xref="SEED:fig|6666666.1136259.rna.13"
                     /transl_table=11
                     /product="tRNA-Leu-TAG"
     tRNA            complement(51584..51658)
                     /product="tRNA-Asp-GTC"
                     /transl_table=11
                     /db_xref="SEED:fig|6666666.1136259.rna.14"
     tRNA            complement(51667..51739)
                     /transl_table=11
                     /product="tRNA-Asn-GTT"
                     /db_xref="SEED:fig|6666666.1136259.rna.15"
     tRNA            complement(51932..52005)
                     /product="tRNA-Met-CAT"
                     /transl_table=11
                     /db_xref="SEED:fig|6666666.1136259.rna.16"
     tRNA            complement(52096..52168)
                     /product="tRNA-Ala-TGC"
                     /transl_table=11
                     /db_xref="SEED:fig|6666666.1136259.rna.17"
     tRNA            complement(52255..52328)
                     /product="tRNA-Lys-TTT"
                     /transl_table=11
                     /db_xref="SEED:fig|6666666.1136259.rna.18"
     tRNA            complement(52339..52410)
                     /transl_table=11
                     /product="tRNA-Pseudo-CAT"
                     /db_xref="SEED:fig|6666666.1136259.rna.19"
ORIGIN      
        1 taggcacctt agctaaattt tgaaattttt aaaatagtta cgtgttgggg ggtgtatagg
       61 ggtacctaaa tgagaactag tctcattacc gcccccttaa tgataacggc tctcaattga
      121 gagccgttct tatttgtaca gcttttattt gattattgag ctaaaagctc atcaatccat
      181 tcaggtttgc aaataacgtc ttgagttgaa cactcatcta ttaggtcttg aatcaactca
      241 gcggtgtctt gttcaccttg acggtaaatg tctgcccatt gcatctgtaa cagctcattc
      301 attaacttag cgtctgtagc tgtcacgccc tgtagttcat tagccatttc taatatacca
      361 tcatggtcat caaagaatga ccattcggta acatgaggga ggctagaaaa taaatgttcg
      421 aaccactggc gtttgtatgg tgcatctgac atcgcactga tacgggctgc attaccttca
      481 ccgaatacac ggggtaactg gtcacggctg caaatgatag gcgttctcaa tccgttttta
      541 cgtaggtaaa cataatcatg gttagccatg aagcgagccg ttagaatgat tactaactca
      601 ccttgtttga taagctgctg catgtatccg gcaagcggta gaagtgaatc attagctacc
      661 ttctcaggtg tgcacgcttc tttgatatac ttatctaggt ttaagttgcc ttgtgaatct
      721 aggcacggtg ctacacggtg gaatgagtcg attgttgtgc cgtctaggtc aaatacgtat
      781 gctttagtca ttggtttaat ctccgaaatt gggtagtttg taaagtgtga cgggcgtcac
      841 attttgcgcc cgtcgagctg ttaggttagg attagtattg tgtgttgtag cgttctgaat
      901 gtttgcgtat atctgctgcc gcttttgcta gttttttggt actgacccgc aagaatccaa
      961 acattttatt ttgaatcaag gcgttcaata gtgtagcttt agaaagcatc aattcacgca
     1021 atgcttcaca atatttttct ttagctgtaa tgtattcagt aaccgtcttt ttcaaatcgt
     1081 cgtcgcaacg gggagaagta gcaaatactt tcacatcctt gtcaatatca aacaacttga
     1141 ggtatttaag aattttgccg tgctttgata agtcgcccca cgacatgaga ggcgtatcac
     1201 cgaaactttt tagtgtatta acttgctcgg caattatctc tttatcgtct tctgtgaata
     1261 aggctttact aactgctaca ctgtgttttt gtttagcttc ttgatagata gccttttgtt
     1321 ttgctgcttc ctgttttgct tctgcttttt gagttaatac tgtttcaatg ctcatttgtt
     1381 tatctccatt agtgggttca acaataggca ctcgctagaa tgcctattag taaatcactt
     1441 aattagtatt gttgttcgcc aatcaaatac atagggataa gctgacacgt tgagttaggg
     1501 tatacaatgg cgttcgctct gtcccaagtt gtaccgcctt tgttgtaacc catttccatc
     1561 gaaccagtta cacctactac aaccgtatta ttatcttcga atggtgagtg ggtatgacct
     1621 gtaattgttt taatgcgcat ctttttaaat gatactgctg aacctctcgc cccacctgta
     1681 ccaacgtgac catgcattga aatatcataa ccaaacgcta gtttttgttc gtcgatttta
     1741 ccgaactcaa tattagaact tagttccggt agcttatcgg ctagggctgc aaaggctaaa
     1801 tccattttcg caaggtcgcc aaaagtgcca ttgtccatag cttcaatata agcaagcatt
     1861 agggcatgat atgtacgggc gtttttaggg tcttttcgta catcgaattt attatcacgt
     1921 agccatgaat ctagagctag gtcatggttt gactcaacaa taaagacggg cgcaatatca
     1981 gcaagtgcat tcaagtggtt gataacatcg gctaaatctt caatcactgc acggtcttgc
     2041 atctggtata agaacgtcca atcttcacgg ttatggtgat tacggctcat aaagtctagc
     2101 gcatcgtgaa caacaatcaa ttgaggattg ttagcgtgtg cccacttaat cgcacggtcg
     2161 aatgaatcat cacacatttt ttcgcagtgt aaatcgccta gcacaattac gggttgattg
     2221 tcaaatacat cattgtaagc tttgattgta ccatcaggga agtacaccga accattatca
     2281 acaataacgc cgttttcgtc tgctactagg cgacggtgat ttaccatgcc gttagtgact
     2341 tgaatcagga taccaccaaa acaatgttct gcttctgctt ctgcccctgc acgactatca
     2401 gtgtagtgtt taagagtaca aactgaagta gtatataccc aacgatgcgc accattcttt
     2461 tgacgtgata gtgttttagt ttggcgtcga ggcgaggcga caactgtcat agactcgcca
     2521 gtgtttaaac gctccgctgc attaataggt tgttttgcag tcgggataat ttgagcacta
     2581 ttagcgagta aaacattacc ctcaccgccc aaccacgtat caactggttc aagaatatgt
     2641 ttcttgattt ctgcatggaa actaggcttt ttacgctcca aaccttgcaa cgtggttgtg
     2701 tatttaattg gcatgatacc aaattcagca tccattgatt tagccattga caataaagta
     2761 ttcaataccg gatgcggttt tgtattgttt tgcgctgccg tgatgatata caaaccatct
     2821 tctaggttct cataatcacg cccctgtaaa ctacctgcaa aggttggctc aatatctgca
     2881 ctagcctgtt gagtgtgtga tttttgctgc gtctttttaa ctggtttgtt atcatccaga
     2941 aaatcaacta aatcgctaga atggatacct tctagcttga gagcgtcacg gattgaaata
     3001 gcaacttcac ggcgttttga atcaaggcgt ttgccccaaa agttttcgcc ttttgctagt
     3061 ttaaggattt gagctttgtt ttctactagt tgtttagtca ttgtattctc tcttatgagg
     3121 ttggttgaaa tttacagtgt aaactgggta tcaatttaca ctgtaaattt caggggttgc
     3181 cccctgaaat tattagacgt taaacgtcca aaccacgggc gttttcgaat gcttcacaaa
     3241 ccttttctaa atctggttcg taatctttcg cacttgctga cattacatca gaaataccga
     3301 ttgcagtcga aacagcttct agagctgaca ttttagcgtt tttgaggctg tccaattcgt
     3361 cagcgtctaa cccaagcgta tgagctagag cacgtacata atgttctttt cgaactgtat
     3421 tagttttcgc aacacttgca actgcatcag gtttctgata gatacccata acagtaagtt
     3481 ttgagcgaac cgccttacct gataccgctt gcacttcttc gtgtgctgct acagtgtcta
     3541 gaaagtcgtt gtgcgctgct gcttctttac cgtctgcttc aagtttagca ttgtaaagtt
     3601 ctgctgcttt tgctgctgat tcttctgtcc atttcttagc catgatatat ttcctcttaa
     3661 taggttagtt taaatgagag tgtttctcag ttaaccgact cgttatgaat cggttaacgg
     3721 ttaacactcg ttaaacagtc cagtaagcaa tgggtcaaat cacatattcc aaattgttaa
     3781 agagcgtgtt tagcgtctcg ctaaatcatg ttgccattat agcaaatcgt ttttgtttgt
     3841 caacccttat tttcaacttt ttgctgtaag ataagagcac taggaattgg cttgagtttt
     3901 tacgtcttta tctttgactg attccgtttc ctagctgaca accactatat taatgatttt
     3961 cgctagaatg tcaacacatt tttaaagagc tttttatcta aaggctgttg ccctgtcgat
     4021 gtgtgtataa tagcaaacta ccggaacatt gcaagcactt tttgaaaatt tcttttatct
     4081 attttgtata taatgctcgc ataaatatca taggaagaaa attttgtcaa tatattataa
     4141 gagaaagatt tttgaattta gttattgaca atcgaagcta gaatgttatt atatacccat
     4201 accaaacaac gggggcgatg aaaaatgtat cgtatatttt ttgatgtaat ttggtggtgt
     4261 gtaagtatcg acactggcga gtttatcgcc tcggcttcta ccatgaaaaa actatttgac
     4321 aaggtaggta taacatgttt gaatccgtaa tgttcattac cgctatggcg gtaggttttt
     4381 acccttattg gagattgaaa taatggcttt taactgtaac gaaacaccta ctctattgag
     4441 tctaaactca atagtcctta tgactaagga agacggaaat tcatttagtg aagatcccga
     4501 aaataccgta tggtatattt ctgttgacaa tgagctagcg gttatggtac atcctgcatt
     4561 tagtatgatg ttctataact cggatatggg tatcgaaggg atgtgcgacc tagattgtgt
     4621 aacagattta tctgctatgc tagataacta tggactagac actagttcta tggtatggcg
     4681 tgaaattggt atcgaccaag tagattttca ctttatttcg taaaaagtgc ttgactaggg
     4741 caacggattg ccctattata tacacatacc gaaacaaact accgctagaa agcgaggcta
     4801 taaaaatgga atacaaacaa tatctaaccg acctagttgt aagcactgct taccaattga
     4861 atgctgacac tactatcagc aagcgcatgg aaatggcgca atgctttttg tcaaacaaag
     4921 agtatcattt tgacttgaca actcacatta gcttgtttga gtccgtcgaa gaaattctta
     4981 aagcgaaagt attgacatat gcaattgctt ttgctaaggg cgcaactaat ggcggtatgc
     5041 ttttccagta tgctagggct gatttattaa catggcgttc gatttatgag ggcgcaactt
     5101 ttgttaatgg ttggttaaaa gcctagtatg gaatttgaca actatgcaac cgccctattg
     5161 tgggcggtta gaaatggtaa gccgtttttt actgtacgga tggactataa caagattttg
     5221 gtgattgaaa aatgaaggta cacgttgaaa cactagggca agtctggatg tgtgatattg
     5281 tttatgatgg tcataaaatt cctatggcaa tgaagcacgt agaaaacacc gaatttgggc
     5341 aagtctggca aaatgagcaa ggcgagcaat tcgatgtaat tgagaagctt tatcaattgg
     5401 aggctaactg gtaatggcta ctattaataa aattatcagc ctgtcttttg atattgatga
     5461 acttagtaat gactttatct ataagtggga gtcggatatt gatgggctag atgacgaatt
     5521 tcgtgataac atccctgtta gtgacgtttg tcgtaaattc ttcaaagcgt tatgtgatga
     5581 attgaatatt cactcaactt acaaacggga tgagattacc catattcaaa gcgtatttta
     5641 aaactgttac agcgtcacta tgacgctgta attttttgcc ttttaccgta tggcgtactg
     5701 taaacgtgta aatgagaata gttatcattt cggcgcgccc gtcgggcagg ttggcatggt
     5761 tcttgcatgt gctacgtgtg gctgtttagg gcttacccct tgctagggta ttactgtaag
     5821 gctagggacg gcttagcgag gcttacagcg cgtttaaacg gtattcggaa taatctgcta
     5881 cctgaaaagc actgtataaa tatacagtag ttttgcggtg gataaggttg tggataactc
     5941 tgtatagggc gttctagggc tatgtaggtg attaaaaatc agccttgttg tggataactt
     6001 tttaataagc aaaaatcatg ccatatttta tacggaacgg catacggacg tctagccgtc
     6061 tggacttcta gccgtctagc cgtctagccg tctggacttc tattaacaat ccctaatgca
     6121 gtgatcccta atttagggcg tactttatta gcattatcta atcctctgcg cctgcgggtg
     6181 cgaaaccgac tggtgcaaaa gtgatacgtg taggtgcaaa acctataggg ctcgcgctag
     6241 cgtggtaggt gcaaaatcta taggtgcaaa actgatacgc ggctagactt gctgcacgca
     6301 gcgagacatg ccgctattgg gggttgatgt taggttggtg cttggagaga ctaggtgcaa
     6361 tttctatagg tgcgaattct agagatatat ggagattttg gtgctattag gtgggtttta
     6421 tggaggaaaa taaagttttg gggcgtttgg tgcagatttt tgaaaaaacc aattgacttt
     6481 tcgggggtcg ccccttgaac cggtgtcaat ccgtctttta ctattattga aataacctat
     6541 acaattaggt gcaattccta taactaattt tgacatgggg aatcatggct agactcgatg
     6601 cttcgcatca taacaagcca tatttaggtg ctaattctag gtgcaaaacc tagatacaag
     6661 aaaatcccta acctcataag aagctaggga ttgaataagt tgatactaga gtaaagttag
     6721 agggaaagcg gggcgtattc tgttcatcca tatctattag ttttctgtag ttaatagaac
     6781 cccctcgtaa tcatgagtgg tgagctacag agttgagaaa gaatcttatc caagacctct
     6841 ccaagtctcc cacttcgtac ctcgttccgc ttttggttcg aaaatgtctt tggaagattt
     6901 tctttcttct ctgtaacgct ctaaaattca taagatttat ctctgctagc gtgagttgtt
     6961 cataactctc tagctatgca gttattgtat catggattct cataaatatc aagtgaaact
     7021 tctgtggcat ggtaggctaa tctaatgtgt caggaatttc agcgggtgct tgtgaagctt
     7081 gctggagttt ggcaagaagt tcctgctgcg catgatagtc tagctctaga aatagctctg
     7141 taatatattg aacacgctga gaaccattgc caaatgctaa gtcagatgct ctaggtttat
     7201 tagaatcacg aatgttagct cgtgtagcaa ttttacttag ttgttggata caatctaatg
     7261 caatcttagt gtagttatat ttaaagcctt gtttcttctc aataacgtgg tcttttgtaa
     7321 gattattctc taggaagtgc tctacagcag ggtctatagc cttctcttta acgactggcg
     7381 gtagccatga acgcttctca tagttcttgc aaatccaatc tttactaata tcaaaggtag
     7441 cttcgatgcc atcgtagtct aatactaaca tgttctttaa gggcttcagg tatactgaaa
     7501 tcactgctaa tgtccaaggg tcattaggta gagttttacc agcatataat gctaggaatc
     7561 ttaatacttc tttaggactt gcgattgttt gtctcgtaat tttcatagtt tctccttaat
     7621 ttagcccgta tgttgggctt actgcgaaat ggttatttac ttgctctctt ttaacataca
     7681 gggatagtat atatcggtat agcattattg ctaatgccca aatgtgatta ggattgtcta
     7741 aatctgaggg taaatatatg ggcagggctt tatgatatat tcccatcgcg tatacttcgt
     7801 caactactac ctttaagtct tcttcctgta ctagtattgg ctctagcttc tctaacatca
     7861 tgtatgtatg atcactgaac tcgttttgaa cgatataata agcttctcgt accgctctta
     7921 gcactttagg gtcatcagtg aatactctag tttttgcttg ctttactctt cctatatcac
     7981 cttcgtttac tgtgattggg acttgttggc ttactgaagc ataaccattc tcttttaaga
     8041 ataagtctac tgcttcttgc tctgttttac cagagtttaa tttgtcttta aaatattcat
     8101 atagtttttt cttattgtac atggtagtct cttttatact cattagagtc tattagttta
     8161 gtttagttta actggaaata gcctcacaag gaggctaggg ttcttaatac gtctgctatc
     8221 tctttctcaa tagctatttg gtcttcggtg tcgatggcaa tcttacgcag ccaacgcaat
     8281 acttttagat gaagtctgag gatagttttg taagccattt aatgtcctcc ttgttagcca
     8341 taccaatcat accatctttg tactgaatac gaactgtgtt accctgtact tcaatgactt
     8401 ctacatcata catagagtct cgaatcttta ccatccaatg ttcttgaggg cttacctcaa
     8461 tagcagcttg agcggtaaaa gatgctagga tagatgcgat tgttagccaa aacttagatt
     8521 tcataatata atctccaata agtcctctag cttatccaga ggaatgtctt ctttgcctac
     8581 tagaatatca tcttcaccgt agacttcgaa ggtatcgtgc ttcaaccaga tagttacctt
     8641 aacttggtct ccacgtctgt tgtaaatgac cagaccttcg taatcgtttg tctggtcaac
     8701 tgtttcaact ttgtagttat tgcgaatgtt tcttagtgct ttcatcttcc aataccttat
     8761 tcattacagc cataactaca cgttcctcta ggtggtcaca gccgtgctcc ttgttatggt
     8821 agacaccata aacgtctcgc tgacattgtt tagctaatgt cgctggctca agccgagtag
     8881 ttcgctgtct taaacagaac aatgagttag ctgcttcaac catcgctaca aattcgtaaa
     8941 tagataccca catattacca atcccacaca caagtttcga cacgatattt aagaactagc
     9001 tcacggaact caactactag agggtgattc tcagcatctt cttctcggac tccatcttct
     9061 ttttcaataa cataaagaag taaatctagg attgcatcaa cacaatcaaa tacttgataa
     9121 cggttgcctt ggtagaactt gtccatcatg gatgtgccga aaactttctt acagaaggta
     9181 tcgtacccac cgaaaacata gtcttcgttc tttttaataa aacgtggtga atcaacatat
     9241 gcttgccaac gctgttctag tgggatgctc ttgtctgtga gagctttgat aaagtcaccg
     9301 cctaaacaaa gcatacgacc ttctagctct gccatttcag caaatattgc tgttttaggt
     9361 tcttcgatag tttcgtggca accattagaa ccacactcag ggcagtattc agcaacgtca
     9421 aagatacata cgcaatcgta acatttcatt ttcataaaga ctatctccgt ttcaatttat
     9481 acatatatta tataagaatt tagttagtta agcaaatcta gattttattt atggagttct
     9541 aataactttc tttccacttc taggattagc tcatcgtatt cccagtgttt ctttgtaact
     9601 tttaaagtag catgatcttc cacgcagatt ctagcagtgt actctttgtt agagtcactt
     9661 acaatgagca tagcatagaa taccttaggg aagctatatg acacttccca tagtatacgc
     9721 tctatttcaa acttattagg ccacatacca gtaaccattt tcgtcttgct caatgttagg
     9781 gtagccttca cggttgtgcc attgacctag ctcacaagtg tagtagtcgc cccattgctc
     9841 aggtgtgtag tggaagattt cagattccac ttccatttca gtaccagttt cttcttcgta
     9901 ctcatcttcg tcaatgtaca tagaaacgtg ttcacgagcc atttcataag ctgcatcgta
     9961 aaactgtgta agttttgctg gggtatcagt ttcgaatgca actaagtcgt gctgctcgat
    10021 accgcaaacg tcgccatcca tacgaactac gtaaaggtat aatttcataa agactatctc
    10081 cgtttcaatt tatgtatata ttatataaga atttagttag ttaagcaact aaagttttaa
    10141 acctagtcgg attaacgctc tgatttcctc ttcttcaaaa ataagcttat cagcgttaca
    10201 ttctaggatt tttgttagtc ggtctatttg acgctcacta acttggggta ctagacggta
    10261 cgttggtggt atattagtta aacaaagaga aataaatctg tggtccttat accactcggt
    10321 gtatcgttca ctagcccttg ttactacata gcttctgttc tcgtctacat tacatactcc
    10381 agggatatta aaacgttcca agtcaggagc ttcccatact aaatcaatag taaaatcact
    10441 tttggtaatc tctcttactg tatgtggttt aactgcctcg atcgcttttt ctttgtcaaa
    10501 gactttggca gtgtatgttt cgaaacgggt ttgtaagtta aaaagccccc acttaactgg
    10561 acgttgttta ttgatttcta cgcttgaggt aaggaaggtt ctagctaaag agtagagatc
    10621 aagtctatgc ttacttacct ctttatagaa gtctttttct aggctctcaa agagagtacg
    10681 gcgttctttg agagtgtttc taagctctcg tacagcagac ttgaattcag gtgtcactac
    10741 atattctagt ttcatttgaa tactcctatt agcggtgctc gtttagcact ataaatacaa
    10801 atagctacat tagctatagc aagtgggaaa gacgctccta gacccatcaa gataggtaca
    10861 cttactgctg ctagagccca tacatcttta ggtatatttt ttaacatgct actgctccgt
    10921 aagttaagtt gatgaaccaa gcttgcacaa catcccaaag tgtagggttt ggtttagtta
    10981 ctctcttagc tgcttggtgg aatttgttat tagcgcgtag tctatccatc cactctggat
    11041 gactctctcc tgttttacga gtcagcacat cagcagcatt actataaaca tgaccagagt
    11101 gtgccttgca gtgttctaca ttgatgttgc cctcttttat acgattaatt gttttagtat
    11161 ataaagcaac tttgttagca cgagaagatt tcttcctagt cttcttgcac tgcgggatag
    11221 tgccacgctc tagagattgc gtcaagggtt catggtctgt atgaattgtc acattctgta
    11281 atcctagctc ttctataata tcaagacaaa tattaatagc ttctagttca ccttgacatg
    11341 agttgctttg gttagtccac tgagtctcgt agcggttgta gtaaacacca cgaccttcct
    11401 caacaacaat tacgccaata ccaaatggtg cccaatcaca gtacatatcg aatttcataa
    11461 gacaatctcc gtttctcaac tttatgtaac tattatacgc tttttaacgt tgttttgcaa
    11521 ttaaagaatt attgtttttg atgttctttt atcaatttaa ctacttcatc aagctcttcc
    11581 ggcttaatta caatattaga ccccctggga gagtgtaaaa taaccttacc tttccgtaca
    11641 gatgtcataa aacttgttct ctttctagta tctttcttca tcgtaaagtc tccagtgttt
    11701 caataataga tggaatgtat acttcgtgac agtaaatgtt agaatcgtgt tctttactag
    11761 ccactctcac taggttgctg ccgtataggt aagtgaagtt atccgttcta ttacgtctag
    11821 tcaagcatga caatagctct ttaatttggc ttcgtctgaa cttaactaaa agcatgcctt
    11881 ctgggtctcc ccagtatctc cattcgccta ggtaagtcca accattaaca cattttactt
    11941 gccatagttc tttaatcttc atagggaatc cactttacct gtaagttact aaacattggg
    12001 cgtttgaacc catttttgtc aacaacatgg gttgccattt caccgcgtag aacctgccaa
    12061 cctttgtgct tccagccgtg gtaggtatgc cactcacggg gctttaagtt aatacggcaa
    12121 gggtgccatt gtttgtctgt cttgggaaga agaatgccta ccccaattaa catatgagta
    12181 gcagtatgat aactaactcc gtgacgttta cacatacgaa ggaaacgttt acgattgata
    12241 acatctaggt gttctttctc tactaataac tgcaactcat cgactaaatt tttcattact
    12301 cttcctcttt ccagtaaccg tatgacgata ggatttcaaa gccgtcatac tctgcttttt
    12361 gagctgcttc gatagtgtcg aactcagtaa cacaacatag atgattagag aaggtatcta
    12421 cccaccactc attaccttga tactctatat aaaactcgtg tcgtccagca gagtattgag
    12481 agtccttact aaaattgtgg taaaatgttt caaagtcttc ttgaccttta ttacctagca
    12541 tcatttgtac acgaaaaatc tgttggatgt ttgacataat cttcttccct ttctcgactt
    12601 tatgtaacta ttatacgcga aaagggttgc cgaagcaacc ctttatttat tttatttaat
    12661 agaaataggc tctgcaattc ctgtttcaaa ggttgattta gtaccttggt ctagaacaac
    12721 acgacacttg gtattgacat caatcttagg gaagcctgcc attcttacaa acataccttt
    12781 ccagaatacg ttgcgtactt tctcatactc cccacaaata tcaattttct tagtttgtga
    12841 tagtcggaac tcgtcacgac cagcttccat tgctgcttgc aggttagtaa ataatgtaga
    12901 atcaaactga atgttctgtt cttgaatcca ctggaacatt gccttactac cgtctttacc
    12961 gtagcgtcct tggaatgttg cttcaatttg ctcttttaat gcatccgaat acatatccgg
    13021 tacttgagcc atttccttaa tctttaaggt gtagttacta aggacgtttt gtgagtcctt
    13081 atcaaactta ttgatttgtg cttcaaagtt tacagcagta ttgtgtgctg aaatgtatga
    13141 ggctgctgga acaccgatta gacctgctaa aagtgtaaca acgattagtg taacaatttg
    13201 ccatgttttc atatattata ctcgctctct ttcgtagttg tttgctagtt ggtggctaat
    13261 aatgcctgtt gcaaataggt taataataat gttgataaat accaaccaag ctggtgggtc
    13321 aatattctca atcatatact cgaacttctt atttggtagc ctagtaaact tctcatctac
    13381 caaattaatc tgttctttaa ataaatcaat attatagggt ttgttaatag cgttgtttct
    13441 caaatgtaca tgtagctctc ggttatccat accatcagca aagctggtag acttgaacca
    13501 ctgtatttta tcttttacta taccaaatac cattagtacg tcattctttt taacaccacc
    13561 ccaatgagat agtagcttct caaagaatac aggattctgg ttagtaaaca ctgctacaat
    13621 atttacttgt ttcttagccc ctagctcttt catacgttga cgaaggtaaa cctcctcaat
    13681 cctggtgtct agcttagttt gattaattac tgtttttaca cgataataat cgaacacact
    13741 tgggtagtta aatagcacat ccttgtagtt agggtctgtt tcttttttaa tatatagtaa
    13801 agaattttta gcccctttta aataattgac gtaagagtgt gggatgctag ctggctcccc
    13861 gatttgtacc ttggaaaagc gaggtggctc tgtagtacct cgtctatcta cacggtcaat
    13921 cgttagatta cctactgtag ttttaactct ccagtcaaca tcgtagctat gctcataaca
    13981 cgtatcgcat actgttgaac aagaacggga cttacctgac ccagaacaaa ctgtccggca
    14041 gttgcatgag taactatgtt cacaagagac ttcgacaggt gctttactct ttacataccc
    14101 atttagtatc tctgtgtcat acatccctga gtatttcgct agctctgtca agcctgttag
    14161 acataaggag attagtaatg taacgccaag accaatacct atctctctag gtgttatttc
    14221 gtgtttgtaa taaagcttcc acccaaagac tgacaggaca gaaggtatta atataagtaa
    14281 aaagtaaaac attgtttaat ctccgtttct caactttatg taactattat actagaacga
    14341 ggctgtttta gcaaccccgt ttttaactta attacatttt agagaagtaa aattcacgag
    14401 ctttttgact tagtaggttg ccaacctctt tcatagtcag tccattagct tctagcacat
    14461 ctttctcttc cttgtagatg tctttattaa cccaaccgat aaacttacca gtcagtttca
    14521 cgtccagacc tacttcctgt agaccttgtt ctagtcgatt ctcagtgact gcgtagtcaa
    14581 cgaactcttg gatgctgcgt agtttttcag ggtctacaga agctagtttc ttaactttgc
    14641 tgacactgtg tttttggcct ttgaccttga accagctacc tgggttgtct gctagtgcgt
    14701 catcaaccgg agtccatacg ataccttcac cgataccttc gacaccaaag tatttaccga
    14761 ctgggcattc tttttcaact tctagggtga gctcttgtag gcgctcagta gctagttgag
    14821 gcatcgcagt gttgatgtct actcgatata cttcaaagtc ataagcgttg tagatacgac
    14881 tatcgtgcaa acttacatta ctaaacaagt gattaggtag ccaaccgatt agtttaccac
    14941 cattgtcttc gttgttacca acacggaatc caaagatagt aaagaagcga tcaacttcac
    15001 ttactgctac acctttctgg atacctttac ctgcccattc accagcgatt tcgataggga
    15061 actcaggctg tttgttgtat tctagctcat acttagcaat gaactgtgcg aacagtttct
    15121 taacaggtac ttcttgcatg tagttgcaga agccgctgtt atcgttatga gtatctagga
    15181 cacgggtctt agattggaaa tgtacagtac catcttctag cattaccata ctaccgttag
    15241 taccgtgaat cttaacagta ccaatcatag gtactaggga accaggcgca gtgttgtgtt
    15301 gtaggaattt agctgcgttg cggaattgac cagtgcttgg gtatttaatt gcttgcatat
    15361 tatcttctct ctattaaagt gttacattag gtagtagttt aacaacgtta tcatactgcg
    15421 agccaacaaa tttggcgttc tttttatcat aacggtactt aaaggtgtag caacgacgcg
    15481 agtcatatgc tagtttaatt cgttcttctg taatctcagt acataaaata cgagatagtt
    15541 gttgtgcaac gtctgggaag ccgtggaaag tatgacagta tgggatacga ccgttatggt
    15601 actcaaccat acgtgtcgct gacactttaa agccacgctc atcttcaaag aacttgtgac
    15661 cacggtcatt ttgtgttaaa taaaagccta gaacattagc aaagtcaatt aggctagtca
    15721 tttgaagttt tagagtgtct ttaataatca tgcgtatttc tcttctgttt ctttacgatt
    15781 tagtttagca gcagctagtt ggtagcctac ctcaccgcgt ttaaccttgg cttcgtatag
    15841 ttgcttttcc agctcctcta ttttactgtc tagtacatct gcttgacgtt ggtattgttt
    15901 ttctacttca cgagctttcc ataataaatg ctcaggaaag tcagacttca ctgcgtagtg
    15961 tacttcaggg ttgtattctt ctaggtaaca gtaagtagtg cgttctactg tttctgacca
    16021 gtcttcatac caaccacctt catcgtcaca gttctcacaa ccgtcgccct gacactccat
    16081 gcacatttcg tattcttcat gcccgtcagc atgagtctca cgttcttccc ataaacgttc
    16141 ttgggcatct tcgtgagtca ttgactcacc tttgtccatc agactaaaac tagaaggact
    16201 aggcgtatgc catagacgac cgctaccgac tctgtaaacc catactttct tttctgtatt
    16261 ttctgtattt tccatgacaa tctccgtttc tcaactttat gtaactatta tacgttaatt
    16321 tccgatgttt agcaattcag tttctaactt ttcaaggtta ttaatagctt caataagctc
    16381 tttattagtc tctactaggc tgttctcggc tttacgcaaa gtttcttggc gggtagtacg
    16441 ctgtagctcc aggtctttta cctttttact agccatttct aacttacgac gtttaatgta
    16501 tgcctcgcga tcaagaataa agtctttagg taccacgata acgttaccca tctcataata
    16561 ctcaccacaa aagtgttgca ttcgtaacgc taatccacca tctggtcgta cttttaataa
    16621 aggttggtag ttactattat ttcggttgtc cataatacga accgtctctg gagtaaacag
    16681 ctcagggtta tcgcaaatga acttacgcat attccaggca tggtaactta cgaatttacg
    16741 catagcactt tctaaacgtt ctttatcagc ttggaggtta tctagctgat aaattgtaat
    16801 atctttgcgc ttcatatttt tgataagtgc tgcgcgtttt tgtactgctt cggtaaaacc
    16861 ttggtaatcc ataattaatc tccgtttctc aactttatgt aactattata cgttaaaagg
    16921 cttgccgaag caagcctagt tttaatttat ttactcaaaa tgtgagtcaa ttcgagcacg
    16981 gatttcagca agtgaggtac gtttaacgaa ctcaccgttt ttgaagatag tttttaggca
    17041 gttttcatca gatgcttcct gttcaggagt aacatctgct actagacgat aactatcacc
    17101 gtcttctact accatcagca agcctttagc agactttttg ctttggtcgg ttttagggtc
    17161 tttgctaata gcaacgtggt tgccttcgcc aacttgaata tcggtagctt taatagcaaa
    17221 accgtgagtg tcacgagtaa cgtattggta tgtgaatgag ccaataccaa gaactacgct
    17281 aggaacaaaa cctttagcaa gcaaacgctc aataatttgg tcttgacgtt ctagagtaat
    17341 agagtcacca taaattgctc caatgtgaga gtctagtaga cgtagaccat caacttctgt
    17401 gccgccgaac gtatcccata ggcattcgat tagaccttta acttcgtgtt ctgggactgg
    17461 ggcaccaaaa cctacacgac catctagtcc gatagatgca cgacgccatt gcccagcaat
    17521 atctacaact ttaccttcta cttcaaagaa accatcaagc ttggcgtaag cttcgtcgat
    17581 agtgtcatag tagtacgggt gttttactag accacataag atctcgactg ggtcgcctga
    17641 gtctggacga ataaccactg taccatcacg agacatgatt aagtctttga tttgtggtag
    17701 gtattcagtc actagctgcc agaagtccca tgtatccgaa acgatagaga taataccgtt
    17761 tggagtaaca ttactaatta agtgaattaa agattctagt tcattatccg actcgtaact
    17821 acacattacc gagtgctctg tggcatcgac agaagccatt accaactctt tgtcgatttg
    17881 tgcatcgtag aactgctcca ttgctagacc agatacaata gagtctgtac caacgaatga
    17941 ggtcaagtgg ccgttctgtt ctggtgcaaa cataccccac aaaccacgag cagagaagtc
    18001 gtgacccatg aacttaatca taccgcctgc acgtagagct ggtacacgct caaaacgttc
    18061 acggtaagcg aatgctgtag ttgcagaagt tactgctggc caatactcag cactaaaagg
    18121 agtttctagc aagttagtta cccaacctaa accttctaca gtgttgtgaa tagtgtaagg
    18181 tggtacaccg taaggtacta gaacaccttc tggtagagct ttaacttcaa tcggtagata
    18241 accaacatcg tgcaatttag cgatgtggtc tacgctaatt tctttattca agtaaccttt
    18301 aataacacgt tggtattcag ctagaacttc ttcttttggt agcttgaaga agttctcatt
    18361 ccataggtta tttaatttct gtaacgccat ttggatacca aagttaacta ctgcggcatt
    18421 attaggtacg ttcgagtgct tattaaagcg tgcagtaccg ttagagtata catgagtagt
    18481 gcctgggcgg taagcaaacg ggtgaaatac tttgtagccg tcagtgataa gtgctgctag
    18541 gtaagggata gtgtatgaca tagattattt ccttctcttt aatttatgaa tatattatac
    18601 gtaattttag ttagctaagc aattacaatt taaaaatagt aacgtcaacg cctgaatttt
    18661 caaatacttc ttgaatcata gggaatacca cattatccca atcaccacca gctagcccac
    18721 aaccaattaa tggtaggcct agagttttca tatcgtcttt tagcatctca gccaatactc
    18781 tccaaagacc cttctctagt gcttcgtaat ctgtatttcg tcctggtgct actttgaatt
    18841 tattccaatg atattgacca taaacattga aaactacagc cccattaggg tgtgctgcaa
    18901 atgagactgt acccagctta gacttatcac caggagcggt catattgtca gctcttctca
    18961 atccgtttac tgctctggct aggagaggag cgatgcctct ccccattcta cagaaacagt
    19021 tacattgatg tgcataagca tctaggtggt cttttgattg taggtgtttg accatatcac
    19081 cttttactac tttaatcata catcttttcc ttcgttaaat gcttgaacat gagcttcatt
    19141 aatgtaaccg ccgatgaagt tacgaacaaa tacatagtca atatcttcac gaatagggtc
    19201 tagaccttta gagaagatac catgagtaac gtacaatcct actttcttag ctccacgctc
    19261 tttcagtttc ttagccaaga acttgaatga tgctccaccg tctgaaatgt cgtccacaat
    19321 cagaacgttt tcaggtacag tatcctctac taggtcgcat ttaacaatgt cgcctgtagt
    19381 tacatcacgg attttaagac cctgaaccca agtattatgg ccaagagctt tagctacatc
    19441 aaagattttc ttggcagcac ctaggtctgg agcacataac gtgaaatctg gcatataacg
    19501 ttttatgtgt gctcgcatca tgcctaagat aggtgactgg tctagtacag tagtattgtt
    19561 gatcagtgca acgctaacgt ctgagtgtgg gtcttctacc ataacttcat caaacttcat
    19621 gttattaata aagtcagcga ataccttcat aggtagtggc atacgagtag caaactgacg
    19681 gtcagcacgg gcattaggga tgtaaggcat attcaaaact aaacgttccc agttaataca
    19741 gtattcagca cgcatacggt ctaaagcatc tttaaccaat gctagacgta caatatcacg
    19801 agtaacgtct ttgaaaatga tatttacaca aacaaacgta cagttggtta agtctacgtt
    19861 agatttatga atagtacaag tctctgctcc gtccgagaac gtagtaaagt gcactggaag
    19921 ttcgtaagct ttagaaccgt tacacataat agtaatattt gacataatgt ttccttctct
    19981 ttaatttatg tatatattat acgtaaaaaa ggttgccgaa gcaacctaag ttttaaaatt
    20041 tgtattcaac catagcagtg aagaaagtac cgccaactat aacagtcgga ctccagttct
    20101 cgttataatc gagttttata taaggcaagg ctcctagaca tatcttgcca gaacacgcag
    20161 ctagtgtttg atttttctca taaccataga gtaccccagg tactacacct atagtaatac
    20221 cgtccctact aatattgaaa tcttttccta gcaataggct gtggttttta aagctattat
    20281 agaagtaacc accaacgtaa ccatccttct gatagaataa taatgggtta atgttatttc
    20341 tatcatcttc aaagtgataa gatacaccac caagatatat actatcttca gcagcagact
    20401 cgaaagagca gcctagcgtt aaaaccaggc atactaaagt tatgagatac ttaatcatag
    20461 tatattaatc cctgcaatta gtaaaacacc aataaataca atatacgcac agaccgagaa
    20521 gaatgcttgt gtctctccca tctgactcca tgagtcgtaa ataggctgct ttcgcttacc
    20581 caagaagcgt gtctctacat cctcataatg agataatcgc ataaatcgta agaagctacg
    20641 agtaactaat gctgtcaccc ctgtaattag gaagaacata gaccattgag atatactcag
    20701 taccttccat aatataatcg cagcagtaaa cttacctgcc ggtgtctgta agaactcatt
    20761 ggtagctaca cctacttctc gggcagctac accgatagct ttagcaaact ttaaggagat
    20821 ttctgaccac ttatccatct tttcaacggt agcgtctgtt acatcccctg gaacttgtgt
    20881 gatggtgtca agctttgctt gctcacactg gattatcatt tgttgtttag tgggtttatc
    20941 caagccacta atgctattta ctgattgagc gcagctacct gcaaaaacat tgaaagatag
    21001 tacggctgcc attaatacta gaaacttttt cattagtgat gatcctctgt gtctgtagac
    21061 tcgattttta acatttcttt tactgcccaa tctagaggca gaattttacc gtgggcatca
    21121 aatcccacat ccatagaacg ccctgtacct ggtagcgacc cgtgagagtg cccaaagaag
    21181 tgaactgccc cacggtgttg ttggttccat acacgcattg catagtggaa catacaaatt
    21241 tttgttttat tataagatac ttcaagataa tcgaacttgt tacggtgccc tagctgattt
    21301 cgaatagtct tatcatggtt tcctagtaca aagacaatgt taccattcaa ctggtctaaa
    21361 atagactgtg ttttctccat tcctgcgaaa ctgaagtcgc ctatgtgaaa tactacatcg
    21421 tctactccaa cgagggagtt ccagtgttgg attagtgcta cgttcatttc ttctgagtct
    21481 gaccaaggac gagtgcctgg gcagaactgc ataatattct tgtggaagaa gtgtaggtcg
    21541 gacgtaataa agtaattacg ctctaagcct agcttcatcc caaactttgc ggtaaatgta
    21601 ttgttcatat cttctcctat aaacagatat tatcacgtag tcgctgacgt tgacgtgtta
    21661 gtgtttcttc tggtacatcg tgtacggaat cattaccgtg tcggttttct actaccagag
    21721 tagttacttc ataaccatgc tctttagcta gttcgaaata ctgcttcatt tctttctcag
    21781 tagtgaaagt gttgtgtaca aagatagcgt ttgcttcttc ataacgcata gcatcacgaa
    21841 catactcgta acaccacata tgagcatagc ctagtttacg tgcgtcaaag ttgtacttac
    21901 catctaccat aaagtagtcg tcggcagcta cttcatatgt ttcgtaccct gctaaggtaa
    21961 atgcgatgtt tagttccgat gctaaagtag atttaccaga acccgacact ccgcgaatta
    22021 aatatagttt tttcataaga cattctcctc aatttctaca gatattatat caaagcttcc
    22081 ctgctttggc aatttaaaaa gcgttgtttt tgtcaaacca atgctcaatc aagttacgac
    22141 gttcttggtc tttcatagtt ttccatacat cacgagggat gttattagac acatagtcta
    22201 caaaaccaaa gaactcttca tcttttaagc tcttcttaaa ctgctctgga ttatcgaata
    22261 gttgctctac acgagcctta cccaaacgca ttagtagctt tttagacaga tagtgtggtg
    22321 ttttgtattt aaacaagtgc tcgtcattga gtgcggaaca caccataacg ccttctgtct
    22381 tagattgttt ggcacgagcc aagatattgt ctaatgtatc tagacgatgt actggacgtt
    22441 gccacccaaa ggctaatgct agtttgtcta gctctgcttc tgtcattggg tcttctgcat
    22501 agtcctcacc ttcaccagta tggcggcagc caatcagata aatacctaca aactctggca
    22561 caatgtgtgg gtcgtcttca tggcagactt cgaacattag tgtaaaatct ggatggattt
    22621 catcaatgtt acgagtatgc tctaggaaca tttcttctac catcttagca taagtggagt
    22681 ctagtgtacc tgtagtagaa tacaacatac catactctga tgagcgagta acacaaccca
    22741 agaagccatt gagcttatgc acttcacggt ataggcagtc agtacgtagt tcattaccgg
    22801 taccattttc accgtagtta aatactttct tgaatgggtt aacaatcaca ttccaatcag
    22861 catctaccac acgaccacga cattcaagca ggcgttcgtc taggtgccaa aggttcttga
    22921 agaataccga acggtcgtac ttcagtactt ttagcccatt atcatattct ttagccttaa
    22981 ccaagccacg gtcaattaaa tcttgtacgt taaatttcat actaaatctc caccacattc
    23041 attacattca ccaatttcac ccatatcgcc ccaccacatg cagtcttcgc agcggaatag
    23101 ctcgaattta gctgccaatt caccaaaatt ccagtctagc tcatcacgga cttcgtcact
    23161 gaagccaaac tccttttgcc agtattcagc atcgcaacca ctattacaag tgcccgctac
    23221 tgaatcgcaa atttcgtatt gttgtacttt atttaggtgt ttatcccaaa aatctgtcat
    23281 aagactatct ccgtttctca actttatgta actattatac gctctttaac gtattttagc
    23341 aattaaataa ttatatgttc tagaccgcca ggctcgaagt ggtttctaat gatacggtga
    23401 tttatccatc ccccgttatc ccattccatt actgtgagtc cgtattttct atcgccgcca
    23461 tcaaatactg aaccagtatc aatccacatt tgattaccaa tgctagtgac acaatcacgg
    23521 acactgtgcc catgaatagt gtagtcaaca ccgcgtatcg tagaaaatct acgacctttg
    23581 atagcgtcac gtccccaaac cgctcgatta tcgtcaggga agtatttgcc agctcgttga
    23641 acatagtctt cccagacttc tgttgggcat tctgcatgtg ttactccaaa tttagtgttt
    23701 tcatacctta acgtcattac aagagggaac tcttgctcta tttttcgcag aataccttca
    23761 atcatagcct gggggtagtc taaagaccaa tttccgccat tcataatcca gctagctgct
    23821 tggttatttt ctccgtgtaa tagcccctgt atagccatat cctcgtggtt gccacgaaca
    23881 gctagagcat tctctgtaaa caagaaaaag ttcactacct ctaggttttg ctccccacgg
    23941 tcgattaaat cacctacaga gacaataata tctctgtaat taaattgtac ttggtctaag
    24001 aagaacttta aggctttcca atccccatgt aagtctccta caaagtaaat attgcgtcta
    24061 tcagttatat caattatact catggtagta gtgctcctat aataaagcaa ataacagcta
    24121 caggtaggct aatagtaaat acgtagccta taatccctag agtacaaccc caaagcagtc
    24181 tttctttcat atattactct cctggttgta aatgctttgc tgccgtagca acatttaaga
    24241 cctgtttctc aaatattttc tcaaacccat catgagggta gcaaaattgc cctgaagtaa
    24301 ctttaactaa cctcaccata tgcgatattt cacatctcca ttcgcctaag tcgtttcgag
    24361 agagtgtaac gtgaagggtt ggctcatcct ccagtatatt cttagcaaaa ctactccaag
    24421 tataacaact attatgtgaa gttatggagt agcccttctc tgaaagtgat tttttgtgtt
    24481 cttcaaattc agactttatt ttatcaatct ttactaaatc tagcaattgt tgtttttctt
    24541 caggagataa aacactgaat tttttagtaa aatcgtttat attactcatg tttttgccct
    24601 aataatatta atacccgcgc ctcgccagca ttatcagcga gactccaagt gttacgtgtg
    24661 tctatacgca aaaagccacc cgaaggtggc taatgtcgtt aattattttg cttgagtacc
    24721 taagaactcc ggtaaatcaa tacctacacc cttagccatt tcgtgtagtt gtggtaggga
    24781 tgtcatgtag ttgtttagga aacctttaac acccccgtca ccactgccgc cgtccataac
    24841 gacaatctta tcaatctcaa tgttagctag tgcttccatt tggatacgag ttagttcttc
    24901 catcttctcg atcaccatca agttagccgc cgctgacaca tttccaccgc acgcttcaac
    24961 aatagcttca taacctgtag ctttcgcttc tagaactttc agtagacctt ccgcttctgc
    25021 ttgggctgcc attacaactg cttcggcttt agcttttgcg tcgattctga ttttttcagc
    25081 ttcagcttct gcttgtagca ctgcttcttg cttgtcgatt tcgacctgta ccaactgttt
    25141 gttagcttct ttggcaatgt tagcgtctaa ttgtgcttta gcgatagctt gttctgactc
    25201 tgcgaccgct gtttcacgct cacggtttgc ttgagcttct tttactgttg attctgcaat
    25261 accttctgct tcttgagcct ttagttcggc tacaccaaca cgtttgtttt tatgttgttc
    25321 tgttacacct agttcttgct cggtttcgat acgtgctttt tcgattgctg ctgtagattg
    25381 ttgttctgca acacctactt tcttagcagt taactgctct tcctgaccga ttgccatttc
    25441 ggtacgagca ctttcttggt tgattgtacc gtctttaaca gcatttgctg tagcggtcaa
    25501 tgcgttttga gttactaggg cagacgcttt ctcgcctaga gactcaatgt agttatcttt
    25561 atctgtgatg ttgcgaacgt tttggtttag tagtttaata ccaatctttt taagttccac
    25621 atctaggtct gatcgaatag cggcattaaa tgcttcacgg tcagagataa ggtcttcgat
    25681 agatagtgtt gcaatcacag aacgaacgct accaaatgca acttcgtcga tcatgctctt
    25741 gatttctttt gggtctagac ccataaagtt tcgtactgct gctcgcatgg ttgctacatc
    25801 atctgtatca actgcgtaca tgtactgcat gtccacgctg actttgacgt tattcaacgt
    25861 taacgtatca ttgagactta aattaccaga gataggcttt agagataacc agctcttggt
    25921 gtagaagaag ggcattacaa agacactacc accctggtat acctgagccc ctccagtggt
    25981 gtcgtcttcg gaagctgact tgtcttgctt accgttgacg attaataatt ggtcggaagg
    26041 acatactgtg taacctttaa ggtatgtcaa taaaataatt gctagaagca cgacagctgc
    26101 tgctgcccag attaataagt ccataatttt acctttcgtt taagttttta gtgttagttt
    26161 tctttgcgct tttgtatacg tagaaaacaa ttaatgctgc tactatgcta gctgttagta
    26221 taacggcctg actagaagca gtgaatgtca gtaagccgta ggtaaacata cctactcctg
    26281 ctgagggtag caaaggcaga ccaaagaata tatcatctag gtctgtaaaa atcgctacga
    26341 gtaaaatagc aacacctatt aaaagtattt ccatttataa tctccttaac tttatgagac
    26401 tattatagcg ggttttcacc cgctatagca actgttattt tgaaattttt gctacgatgc
    26461 cttcagcacc tttttctagg ttagcaacca ctttgtcgat agcatcttca aatgggattg
    26521 cttttgatag ttcgtaacca gcttgagtga tacccgcttg ggttacttca cgcacatacg
    26581 ggttgtcaac gcctttgatt tcaacaatag cctgaaccat ttgagcacat agtaagtcag
    26641 acatacctga ttttagtgct acatctactg ggttttccat tttgaaaagt ttcatagcga
    26701 ttttctgcat gaaagttggt ttgaacatag cgttcaatag tggacgaact gattctttaa
    26761 ttaacttgtt agaagcacga cctgcgttta agtaacctac ttgttttaga gcttctttgt
    26821 ttacgttgat catgcctgct tttacttgag ttgctttagt catatcttct ttaccttcta
    26881 gtttagattt gtttagggtt gatgctacaa ttgtttcttt ctggtcttta atcaatgctt
    26941 tttcaagcat ttctttagta atgaatacat tactttctga tgttttagtt gcccacggat
    27001 ttggccgttt ctctttcttc acagtgaagg gattatcccc cattccacga cgaccaacca
    27061 tgctccaaga tgaagatgcc aatgatggtt cctctaattc tgcaatagct tctgccgcag
    27121 caggagtaat cttgccttcg tagtcgggat ctagtttacc cccacgaatc ggtctgtctt
    27181 tgccttctag ccagcgtgta cgcaaatcac ataacgtggc tacatggtct tgaaaatcat
    27241 taaatgcggt acgctcactg cccgtcatag ttgctaatac tgctctagga aatagaggca
    27301 tcatattagt aatatcttgt gacttaaagt tacctgaacc taaatctaca cagcgaactg
    27361 tatcgtcatt gcgatataat ggaaatagta gacgaccttg ttggtttaca aacgccaccc
    27421 cttccatacc tttcttggac tcagcccaga agtcaaagcg tgcttcaaag ttaaatccat
    27481 gcttagaagg cttcccatta gcccaagaaa agtaatcttt aaagttacct gggatactaa
    27541 taataccacg agatttttca aagatttccg taatatcaat actacctaga acagcctgtg
    27601 cttttggtac gttctttgtt agcccgaagg taagttcttg cgagagcaac ttaccttcca
    27661 ttcgtttatt taacatttta atcttccttc tctttaattt atgtatatat tatagagaaa
    27721 tttaagctgt ttagcaatta tcattttaaa gtttgtatcg catcagcgta aacttcttgg
    27781 taagaccact tgtcgaaatc catagctata gccaaagtag gttttttata ctcgtttata
    27841 cattttttag ttatgatacc tgtatgatta tcaggcacct tatctaaggc ttcgtataag
    27901 ctactttcaa aaacttcaca agaagtaact agtctttgtt gggcttctat agctagactt
    27961 aggcgtgcag ccccaaacac tatgattcct atagccagta ccacagagaa cacccaacca
    28021 aaatcaaact ttattttcat tgagcctttc atcttctctc ctctactgga ttctctgtac
    28081 ccagagaatt taataaatgc ccagatattt caccgtcccg atagccttct ttataccctc
    28141 tacaataagt agctatcaga ccagcgaaga ctaccaaaat actgacgata gccgttatgc
    28201 caatccaact cattttcggg aactcccaaa atagaacctt ggtttaggca ttagcttagc
    28261 gttaatggca tgaaacagga cgtgtctatt agtattatta ttttcccaac tatctgggaa
    28321 catccaatgc catttacctt gtgccaactt agctctcagt ctctctaagt tacttggatg
    28381 tgtatcatcc aagaatttat tgatctctgg tactttaatg ttttgttgca tggagttttt
    28441 ctcccattgc tttttctact tcgaaatgtt ttgttaggtt ggttaaacaa gccgacgctt
    28501 tattcagctc actagcaata gcttctgcaa gggcggggtc ttccatagcg ataggtttta
    28561 gcattgagac cgcttttagg atgtgtgccc cggcttttgc attggtatta gtaatgttaa
    28621 agagtgtaat accgattaat cgtaaattct ctgaatttac acactcttct acttttttga
    28681 taaaatcctc tctagtcatt agagagtcca caggttcttg cggtactacc attttcatac
    28741 taattcctta ctattacagt ttttgccttt ctaggtgttt gatctttacc agtagctacg
    28801 gattgtatct ctggtatgtt ctggtacagg tagattgtac aatcatttgt cttagtacaa
    28861 gtagcttgaa tcgctcgtag cggaaaaggt ttttctactg cttctagacg aattttttgt
    28921 acccatgccc ctgcaaagaa actagataca caaaagctaa caactgcaaa tccactcaaa
    28981 aatatcttca cgtctgacca ccttgccagt taatccgtac atgtacccaa tccaaccacg
    29041 gccaaatggg aatttctcga actcgtaatg ttctatgaac tcttcttttg ttagttcggt
    29101 ttccgttggc agtattgtga attgagactc accgaatgtt tgtttaacta ctttcctaaa
    29161 agtagccgtt gacatatgta acttcaagct tttacatata taatgtttat ctagccaccc
    29221 ttccttggtt agatattctt cctgaatatg tgcaggaaac gcgttatgtt ttgcactgta
    29281 agttggcttg attttttctt ctaaaaattc ttttaattct actgacacga aatcccctta
    29341 atgtcatact cataatcacc agtgcagcga aagaagtccc agaatcccca tgcaaaagta
    29401 gtcatctgat aagcagcacc gatgtctcca gtgtttacac aattaaagca gtacatgaaa
    29461 actgcaataa acgaagtagc aagccaaaaa cggtcttttt gtttttgttt taaggataga
    29521 accattgtga tttctccatc ttaactaagt gtgatgtacc atcttcctca aacacttcaa
    29581 agtgatttgg atggtgcgag gtagcccacg tctttcgctt acagcgaata aacgtttcac
    29641 caaccttaac ataaatataa aggtctacag gtggaagtgt attatttacg tgctttggta
    29701 cgtttaccac ggttgctctc cattttcttt actttctttt ctgcgatttc tgcacgagtg
    29761 cgaagctcta acacttcacg ctctaaacga cgcttatcat cttctaggtt tgcgaatgca
    29821 ttaccacgct cctgtatacc atcgaaaata cgccatagtg cttttttaga tagcttattt
    29881 acttcatggg gcatatcatg aaggtttagc atcaaaccta ccgcgtatac taattctggt
    29941 ttgtcgtaat cgttcgctgc tttttcaaat tcttctttag ccatgctagt ctcctttcaa
    30001 actatgcgta tattatataa aattttagat gtttaagcaa atcaagtttt tctttttaag
    30061 caccgaagtg ctcaagaatc tcttttaatc ctaccatagt cagtttatta aagtcagcat
    30121 cacaatcaaa tagttgctta actgctgcca cataaggagc cttaacccta cctgtaggca
    30181 tatcaggaca ctctacctgt gtttcgtgca tagctattag agctagcttg accttttgta
    30241 agtcgggtaa cgttagttta agtaaacagt ccataccctc atgacccatt aactcacgaa
    30301 tatcaactaa tacatctgct ttagtagttt tcttggcttt tgcattagcc acagtaccgg
    30361 tagacttttt acctagttta cggtacattt tagcttttag ctctttagct tcgtctgagt
    30421 cagggtagcg acccatatga ataagctgtg caggcttaat accaaagtat tcacattgct
    30481 gtgcatagaa acgatcactc ataaattctg gttctccacg tttagtccaa atagaatact
    30541 cagtaaattc ctcacctaga gtatgcttgg attgccaatg tatgttggct tcgcccatct
    30601 caacttgggt tagatgcatc ttgtccacaa tataatagag tcgataaata tctactgcat
    30661 taagcgttac gaaggacgac ttatcatccc aagtatcagc agatttaagc caatctgctg
    30721 tagcattagc aaaaggtgta cgtaaatcgg gtactgggtg gaactttgga gtacgaggta
    30781 gtgatccatc acgcataata gttgcaatat ggtaagtatt accaaaacga tactctgctt
    30841 cttcaacaag ggcatatact agatcccata accattggta attagataga cctgccctag
    30901 tccatacagt gcacggatgg ttttcatggg cttttttata tgactcacct gatttattta
    30961 ttggtacttt gttaccccaa taaatcagcg cagtagtaag catttgtaca ccctctttca
    31021 tttgagagat gacatgctta tcgcaatgat actgtgctgc tacttttggg tctttatcta
    31081 aaacaaaaat attcaaaaga caatctccta actttatggg actattatac gctttttaat
    31141 tgcgtttagc aattacaaag ataaataacg taacccaagt gtgtattttt caattaaatt
    31201 tatacgattg ttagctaaag aggtttttaa atttactaac atatccgcct ttttaactac
    31261 tagagataca ggatcacgag tggcacgaga ccactgagcc tcccaaggtt ctttagagat
    31321 cttagttaag tttaacacac actgtgcaat acgggtacca aaagtagctt gtacgtctgt
    31381 caaagagcat tccgtatctt ctacaatatc atgtaataat gctacgatac gagctaggta
    31441 tcgttctgtt cgtgtaaagg aagggctacg agtaagttcg attaccgtct tttctacttc
    31501 tttgatgtgc gcttcaaaat aatcgtcctc gaaggcgtaa gtctgtcctt ggtgtaggtc
    31561 ttttgcccac tgttctgctg tttccaacaa atgctctaat ttttcaatct tcataagctc
    31621 tcctcaattt ctttatatat tatatgataa ttttttatgt ttgacaattc caaaaataaa
    31681 aaaaggaggg cttaagccct cctttgatta agtacgtcta tcccatcttg caggaacttt
    31741 tcgtacgtct atgtgtgtaa aagtgttgta cctaccgata ccatacttgt cagggtatgt
    31801 agtctctagg tattcagcca cgctgtctgg agtaaagcct cgtacacgga tatccgcagc
    31861 gataccatac atgtgcttag aaccagagtt tctaatacct tctcgtttag gtgctccacc
    31921 tacatctttg ttgtgctgtt cgcacctaca tgcagagtta atatatactg gtacattacc
    31981 aaaaaacact ttaaggtctt ttaatacctc tagcaactct gcgtctactg ttgcaaatcc
    32041 acaaccacat ttacatgcga attcttttct tttaaagccg acccaaatat tactcattta
    32101 cttctttctc cccaaagctc ttgcatgagg gttacatacc ctttccaggt agtcctcaag
    32161 cattttcttc tctttctcat cggaataagg tatagagata taccctatac caacataacc
    32221 agagtatgaa ttgtctaagt caaatatagg gcaagtgtat aagtatttaa tacctagcac
    32281 cctatactcc ttaccactag taacaaagtt atcagcagac catgataaat cactagaaaa
    32341 gtcataggct acattatgcc ctattacatg ttgctggtat acagaacttg tcttatcaat
    32401 aacactgtta agcatgtttg ccggattaac cgacacgccg ccctcccatg ctacaatgtc
    32461 ttgatagtta tttacgaatt taggtttgta ttcagcaata aagacagcat ctgcattaga
    32521 ttgtgtatac aacatagatg ctctttcttt agctattcta gggaacgctg ctacgcgctc
    32581 cgcctgtact tgctctataa tcgtatttct agagaaattc ttggtaaagg ttagcaactc
    32641 actttggttt gttattacca ggaagctaat taacgcaatg aacatcgtta cagagtacaa
    32701 agctaaagac ttagcatcct ttatatgagt aaacaaggta tctagtacag cagataaaat
    32761 atctttattc ataaatacct ccacattgtt tataatacca gatgcagaga taaatgtcta
    32821 ggaaaattta atttgacaga ctggctaact tatgttagtg tctcagaaat gagaaaagcc
    32881 ccgacactaa tcggggctct aattaaagca taataagtaa tatcataaga agggctgccc
    32941 ctttaactgg gttgaatcct acagcccagg cccctatagc ggaagcccct atagtcatca
    33001 acatactcat aagtatttat tactctactg gcacaggaat accggtaacc agtactttaa
    33061 ctgtataagc acctaccgta ctagatgtag tagaaagtgt tatagtatct ttatgaatat
    33121 ctaaatcata ctcaatatca gatactggac tccagtgccc tacgcttgtt tcacgaagta
    33181 ccttcacatc tacagcgact gaatttagtg gattagcttc tgtgatctca aaagttcctg
    33241 cattatcagt aaaagacgta gttgcaagct ctctcatctg aggagagtgt tgcatgtagt
    33301 cagatacaaa ggtaaactta tcctcaacgt ccttaaagtc agttacttga gtcgccccgt
    33361 ttactaactg agtctctagt gcatccactt tactgtcgat tagtggatcg atgtccagac
    33421 ctaaaggttc gaagtcattt gcagaaccat ctgtaatagt cttcacaatc cataggcgtt
    33481 cagagtcttg gtttgtagcc gcattaagtt ttaggatgtc gccagtggtt agctcaaccc
    33541 caccagggaa tgtccaggtt ttagtaggtg catcataggt agcggttgct agtgcttctg
    33601 taaggttcgc gctagtactg tccacatata ctgcgcttag atgtgcggca gagttttcta
    33661 cattagtaac gcgttgattc aaggctgctt gatcaaagtc atattcacct ttacggagtg
    33721 gttcattggc cgctgcagca gcacttgcta gggttacttt accaatattt actagttgag
    33781 ctagattctc accatctaag tggttgttta aataaattgt ttgtgtcata taattctcct
    33841 cagaatattc taccggattc cggtttaaag aagctaaaga ttagtgtatc ttcagactcc
    33901 gacagtgttg gtatggagag tacaggtacg tactctccgt ctcttagaaa ttctacaaaa
    33961 cctttaacag ccgccctaga tactagaact tcttttttgt ttgtaaactc tagggcgggc
    34021 ttattgtgtg tacggctgtg tccctacgtt attgttatta gtaatactaa tatttatttt
    34081 accatcctca taagagacag taggattatc tggctcatct gtatgaaaac tatattccaa
    34141 gtctccaact atagactcca ccccaaagtt aactataatc tctccatcaa taaaatcggc
    34201 agtatcccaa tgtacttggt taccgtcagc cccaaaggcc gctaatgcgc gacccttggt
    34261 agcatttttt gggattttaa cgacccacgt atccgccgga gttgtttgtt tatggattct
    34321 tgtttctata ttatacataa attcctaata ccaccttaac tgtagctgtt tccccaaacg
    34381 agatagttag ctcattatcc ttaaacagat agtctaactt agctactggt cgtacagttc
    34441 cgtccggtag ttttttgact gcggatagaa ccgcaagttc tgctccgtct gggattacta
    34501 atgggatctt tgttgaagat acattaacga actcttttac tgctgtagta gagtaagtaa
    34561 acgactcatc aaattggcta aggtctaagc caggaactgg tggtgcagga ttaacaacat
    34621 tacttgaatc cgcattctga cccacaactc tagctttcga taagtaagtg gcgctggcca
    34681 tgaacactag gttaggatct ccagctaccc caggcatgta tataacctct actacatcat
    34741 tcttatccgc tactgtatag aatcggataa cgtctccttc ttctacctgt gttgggaagc
    34801 tgatctctgg agctacagcc ccgtgcttct caggtagcca gatatatctc ttagattgct
    34861 tgataacacc ttttgacttc aggtctttat caaatagttc tgcatagaat ctaataccac
    34921 cttgaccgtt attagtgtat actagattag atacttttat agagacattg aacatagaca
    34981 ggaagtttat ttgcactgag cctgctttat taaatagaag acctttctta ttagcgtcaa
    35041 aagtaacagg tgcagcacca tcttcataga tatcaatatc ttggatgaaa ggtgtaatag
    35101 gccatggagt agtacctatt ggcatattat ataccgtacc gcctacagtg tgctctatac
    35161 cagttatggt tttatagttt tgagagtcac cagtagcatg ctctacttta aagtgtattt
    35221 tattgtccgc tctcgacgct acactaaact ctttgactcc tagttgcata cctgtaccga
    35281 tactagaagt tactcctttc ttcttaggcg ctaggaagaa agctatattc tcggcatcga
    35341 aaggtatagt gaattcgtgt gtgacgtcta ctacactacc atccgactta gctgcgatac
    35401 tggcagcgtc tacctgctcc caacctgatc catacaagat attatcactg ccgtctaggt
    35461 ctgtagcgat agggtaggtt ggcttatccg cgtctccagt ccacttagcc attactagcc
    35521 acatatcagg ttggtaaggt ttaatttttg cttttacaat agctttttga ccatcgttag
    35581 caataaattt agtacgaaca ctatctacta ccgtacccac atagccccaa ggggtattgt
    35641 caatgtacaa gaagtcttct gcgtcccact tagtggtgta tcttccttgt gagaatatat
    35701 tccagccatc cagtaacttg aagattttat ctgttgaatg gaaagaccca tcggtaagcc
    35761 cctcagcctt caagtagtcc ttattaggca gggttaggaa ctcacctata atagggtaag
    35821 aggtgattat cggatagatg cccgtatcca cgccccattg aagcaatgca gggctggtag
    35881 actctttatc tgttagcttc tggataatca gacccgataa gcctgctgct ttaccactga
    35941 tagtcatatc tcccgcagat gaatctactt taaatctaat atcagtatcc gcactaactt
    36001 taactactcc gtctacataa aaatcaccta caacactacc agcctttaca tttacctgct
    36061 tatccatagc ggagcctgcc aggttctgga taatagagtc gtctttagca tctataacgc
    36121 tgataccgaa ggcaccgtca ctaagtgctg cttcgccaac attaatctta tatgcaatat
    36181 agtagtagtc atctagtcct gtatctgttt tcttaagtgt gaatgttttg gcatctctat
    36241 taggtacaat gtattgacta ggtctataca cttcctcatc tgggaagaag tacccttggg
    36301 cagtagaatc ttctggtcca ccatacacaa tagccgtagg atatgctcta taccctaaat
    36361 aggcttcggc atgttggtgc tcaaaagcgt ttgggtcgat gtcgatacga acagtatcgc
    36421 cttcaggtgc ctcatcatcg tcttgaagac ttaatggcgg gtatgcatta agtttattag
    36481 acaagccact ataggcgtct gactctagcc cctcttctga ctgtacttgc ttgcggtcag
    36541 tgaatttgat ttgtggggtt agatacaacg caccgttatc ttgttcttgt tggactttcg
    36601 tatcgttgaa attaagtcgt tctatacctg taaatgtttg attatcagcg gcaacgtcta
    36661 cccctgtcag agtatcaaca tgtgcttctt ttgtgaaagg gtcaatattt accttggctc
    36721 tgtcaaactt aatgcttgtt acgtcatcgt atttggtgcc gtctttatca gacacagaca
    36781 cgcccttagc tgatagatcg aattccagtt tattagcccc agtttgatcg tcatgagtta
    36841 cggtagcctg tgggaattct aggtctttgt taccatctac agggatacca tccttaccag
    36901 ttactcggat acctgtagca atctctagta catctttgcc attttcttta gttaatagtg
    36961 actcattttt aataactaaa tcagaggtag taacagtatt atctgcactg tcggtaatat
    37021 taataccact acctgtagca gtaggtatag aaacaaccgc attaccattc gagtctatag
    37081 agatagttcc ttcttggaac ttgacgctag taatatcaga ggtagtagag tcatccttgt
    37141 caattacaga gatacctgta cttccggagt ctacagtaat aacagtatta ttctgtgcat
    37201 ctgtcgtcat ttgagcatta tcaaacttta aggtatgaat accgtgtact acattatcgt
    37261 cttcgtcgat tatccttaaa cctgagttac ctaggtcaaa gtcaacccac ttactaccat
    37321 cccaagtttg tatggcagga gtcccagacc catcactatc aaggattagt gcagctttgt
    37381 ccgttctcct atctatagag atctcgtctc tagcagttag gtctgctact acttgtacac
    37441 ctcccgagcc gtatttagca aagtgggttg gccaagtatt agtatcatca gaccctggag
    37501 tgattggggc acttactgga gtgccctgta aaatttttgt catattatat aattcctctt
    37561 agtcatatat acttactgaa acagtatagt ccgcaacact aggtagttct acggtcaata
    37621 cgttattttt attatcgtac gtataggtta cgtccggcac acttaccaac ttattatcaa
    37681 cgctatcctt aatatgtttc agtgcgctga cttctaggaa gctgttagta ggcaagtcta
    37741 agctaatgct aacctcgcta gcattcttaa cgtacttgat acctctttgg gcttttggtg
    37801 tgactctgtc aaagttaatc aaaggtacat tatctaactt atcgttattg ataaagtaga
    37861 agtttttgcc ttcattttct ctaggatata cagacatttt ctgtaatccg aactgactca
    37921 gtttattctt ttcggctggg taagctacaa ttgctatact ctcggcagta tcaggcactc
    37981 cgaactctac tgatttatgt ctaactgatt gatcgggcga tttaggtata gtcaccgaac
    38041 caccgtagtc tttccaacca gaatttagta ctaaatcccc tttatcatct aggtctgtag
    38101 ctatcggata tgtttcctct cccggctcac cttcccaata aagtatagtt agcttacagt
    38161 catttgttat aggtctacaa tatattccag cataatacct cttgtttctc attagttttg
    38221 tcttctcact atctaccgct aatgcggtaa ttaatagttc tgagttattg aagtatatgg
    38281 tatctggtct ggtattcgtt tcaaaggctg aagaagacca cacagataac tggtcagtag
    38341 tgtgtagctg gaatgtagca gggtaagttc taccgtcctt taatccttcc tctattagag
    38401 caggtatagg ggcagtttct acaatggtag ttgtgaaatc atagactcct ataaaaggat
    38461 tgattccggt atctagagcc cactttgtaa taacaggatt tatactatct gttctagtaa
    38521 gttctgcaac aactaaacct gttagaccac cgggcatgct gctaagtata atatccccac
    38581 atgtactctg tatttttaac ttaatattaa caggatcaga tacttctatt aatccttcta
    38641 agtatatacg tcctacatgt tcgtcttctt tcaacttaac tgtagtagct ataggtttac
    38701 catcccagtc agagagggcc acgctagtat ctgtactgtc tactacggat accgttacct
    38761 gcccgtcctc acccgctata gagctactaa agatatgagc ggctaggtag aaaggggttg
    38821 tcccttctgc gggatatttc gcactctgta acgtaagctg cttattagta gggtcaggtt
    38881 ttattctctt cccttctaag gagctagtta tgttattaaa gaataaatag ccttcagggt
    38941 tatctgtatt atcatatgct tttataataa taggcgcatc cgagtaagct aggtacccat
    39001 cgtctaactc tttttcatac gcgtctaaga agcccagatc tacacctagt tttgctccat
    39061 tagggaaatc agcagtatct tctaccgtta gaggagagtt tactctgacc tcgttagtat
    39121 taatagagta cgtcttatta tcgtgcagtg ttatatacgg ctctaaatcc gctctattag
    39181 ggtaaacagg tgcttgagtt agtctagtat tctttaaccg taaagcgttt atagaggaga
    39241 agaattctcc ttctgaattc tctactgtaa agttacctat ggactcttcc catttagtac
    39301 ctgtccataa ataactagta gggtttcctt taccatccga gtcttttact agtactactt
    39361 tgttttcttt cctgtcatct gatattgcat cgcgatcggc tatagtgttt acgacctcaa
    39421 agcccccttt accatacctg gcctcatgcg ttggccaggt attactatca tcagaccccg
    39481 gagttatggg tgctgatacg ggagtatttg tatatgttat ttttgccatt agtattcctt
    39541 atgggtacag tacgaatgta gcatcggctt cgtgatactt gtatggagat ctaaacacct
    39601 cgtaagtaac tgccttaccg tttactacat attgttttgt ttctttagac caataggctg
    39661 ggagcccacc aaactctcca attcgctcag tactactaac ttgacctggt ggtagtagta
    39721 tgtatacgta ctcagggtct gttgtagttt tatgtacaga taccctacct cccctgaaca
    39781 gctgcatacc attaggatta atagtgtcag gtggagtagc ttctgggtgg aataaagcgt
    39841 aagcatccgc atctactggt gttggtatat tttgatggtc tagtagaata agcttaggcg
    39901 gtgtaccatc tccaggatct ttaacttcca taccaactaa tttaaattta gtgtttgtaa
    39961 cactagtacc atcttggtta acaaaagata caccagaacc actctgagct gggaaggtta
    40021 ttaatcctct acctgcgtct ttagggtctg cggttacttt tgcctcaggg aattctaagg
    40081 tggtacagtc taggatagta ttagggtcgt caccttgtac ctgaacatct cttataaagg
    40141 actggtcagc tactagagat gcctttaatt cagatactag tcgtttatac gaggcaggta
    40201 taaacccaga gattaataac tcccagttat taccgttttt aataaaccaa gcaacttctc
    40261 ctggacctac ctgaaaggct gctttgttat caatagtatc ccctatcacc cccggggtaa
    40321 tctccacatt atatgcagaa tcctcgttat ctacaaaata aggcttacct tctcctattg
    40381 cggtagaggc aaaaggcgtc ttaactgaaa tattacctga tagaccatag aaggttgtat
    40441 agtaggctgc tcgtgctcca cctgggtatg taggagcagt ggttcctcta tatacaaaag
    40501 atttagtctt agctttaata atcttttgta agttagcaac cgctttattg attgcatcaa
    40561 ggtcattaac gtaagcatca agggatatag tagtatttgt cccgtctgaa gaatacacaa
    40621 tgaacgactg gccatctcct cccgattgga cactggttac gtaactccct gaaggtccac
    40681 tagagcccct agcacctacc ggaatagcgt accaaacgct gttgcctcca tcagatacaa
    40741 aagtaaacga gctccccacg ggcataagta aggtactact agaagggtaa atagcatcgt
    40801 tactacctac gtttacctgt agatttgaat cgtcactaga cttattacta attaaaatag
    40861 ctacattagt gccaatagtt atatctgtta aatcagggag agtaatagac tttagtcctg
    40921 ccccagtata tataaaagta cctggctttt ccattacgtc ctgtgctgat ggggtgtaac
    40981 tatcatcaaa caagaatagg tttacatcat tcgcacttga gcccgtgctt ggaggtagtg
    41041 ttatgctttt tgtagtgtta tcgtcgtaag ttatatctaa ggtattagca gatgctagag
    41101 ttatgtcctt aactcctaat gatgcacctg gtatattaat tgtactaacg ttatcatcct
    41161 tatctgttac agtaataacg ccattatttt ctgttataga cttgattcta gataggcctt
    41221 ctacccagtc atgcgtggct atttcggcat ctgtccataa ggctctacta atctcccaag
    41281 aaaaccctgt agaactatta ctttttgcta ttacatcact accatcttca ctaagtagtt
    41341 taatatcata agtataacca gcacgcacgt caaaaggtat ctcaaacgtg accgtatgct
    41401 ccccagcggc tagatcgcct aatctttgtc tccataccat cttattatca atagtatcaa
    41461 aaatctctag catgactgct gtagcgggtt gacttagtgt aaaagtacct ccgaggaaca
    41521 tttcgtcctt atcgatccta acccgagagt ttactggatt tgttacatct acgttaccag
    41581 agggaactct tactactttt tctatagtag gactgtactt tctaaggtat cccgtagcct
    41641 cgcctggagc tacttcttgc catacaggag cgtaagtacg gtgtgtatgt aagtttctga
    41701 atacaacgtt ttccactgaa gaagacattg agtgattacc aaactctata gagctaggtg
    41761 ctatcatcaa ttccccagaa gcttttgatt ttactccaga gtccacaaag gtattcttag
    41821 tgtcatccca tacagggatg gagttagcgg acattttaga ggggtcaata cctgcccctg
    41881 gttgtccagg tgcacctttg tcacctttat cacctttaaa attagtcgct ataggttgcc
    41941 aagtgttttg ttcgtaaata tatgctgcgg ttatttggtt ggcagtacca attgcagcag
    42001 ctttaccgga tgtctttagt tttgttaact catctgggtt atttgtaaaa taactatctc
    42061 tggccgaagt agaagcaaaa atagcaggcg tgttgtcttt cttagtaaag atctctacag
    42121 caccgccgcc ccttccagag ccatatgctg gaccgaatcc catagtgtct ccttaactta
    42181 aattttgaac tactactagc tgatatgtgg ctaggtcagt tcctgcaaga ttggatggag
    42241 ttgctttagc agaggtaaca ttaccacccc actctgattc cgaaccagcc tcagtagcgt
    42301 ctaaagtagc attaaatact tctgcatagt tgttgtttgt tagatgcttg gctgtaatgg
    42361 ttactgatcc cgcagtaggt ataatttggt tatcattagt atcaaaatat ctaatacccg
    42421 caaaacagtg tgcgtactct ggtgatatag gaagatctat tacgtctccg atatccttct
    42481 tatcactagt aaaaatttga tatgccattt ttgtcgtttc tccttatatg aatttttcaa
    42541 tatttgttta tattataggg agattttaca aaaatgtaaa gaaatgttta ataaatgtta
    42601 catgaagatt attttattca gatacaaaaa agcccttaca tctctgcaag ggctttaact
    42661 aaatcatctt ttgaacaatg tcactaattc tagtgctgtc ttttgtaggt cttttaactt
    42721 cttgtcattc ataactacaa agtctacgag ctcacgtgag acaccagctt cactaaggtg
    42781 tccattagct acaggtctaa atccaggtct ttcaataagt ataatatctg ctcctaactc
    42841 tttaaagtat ttggcttcat tatcaaatcg tacatctgta ataatagtgt cttctttagg
    42901 ggcaatatct agccagatat catcattaat agctcgtccc cactctgtac caaacagttg
    42961 aaaagcacgt cttgggctaa taatacaata agctaggtca ttttcttgga tagtaatacc
    43021 aaatagactt actaactttt cccaacaatc atgaaactct tcatagtaat ttaagccata
    43081 gtcattgtat gccatgcccg cagcttctaa ggtggcaggc gaaattgagt atagcatctc
    43141 tatttctttg taagagccgt ctctgtggtc ttctccccaa ccaaacaacg cacacataat
    43201 atctttaatg ggttgggcta gggcgtaggt atttagattc aactctttag ctaagaagcc
    43261 tgcgaaagtg tcttttccag agcgagcaaa gcctgcggta catttattct tcattaatat
    43321 tctccttaca gaatgagtat gagttttcgt agtaacatac aagattttgc atgtctttta
    43381 tatatctaat catgtctttt ctttccgcat tgactttgac tccatctttg ctagaaagac
    43441 atacattacc tacttcattt accttccaaa ctacaggata cacctgtact ggggaaggct
    43501 tagagggtgt gtacgtttgt agttttatat cttctacagt aggtttaata gaggaacatc
    43561 ctactaaaaa cactagaggt aataaatatt tcatttagta agttcctcca actcttgttg
    43621 agtttttcta taatctctat ttattaattt ttgatataaa gtagattttt taatagctat
    43681 cttctcgacc ctgtccaggt cttttatggc ttgcttctgg attttatctt tctcaagctg
    43741 cacacgctgg acatcggctt gataccgttg agctttttct ataatttttc cattttctat
    43801 ctgaagctgt acgatggtag ctttcttatt ttcgatttct aaatacgctt gctctagctt
    43861 tacttcggtt gcacctaact gttttgtttg ataatagccg aaatatcctg cgcccgccag
    43921 caacacagaa agaactccaa taattacagg ttggttaaac atagttctcc ttatataaaa
    43981 aagcccctca ctgacgtgaa gggctgaatg ggattctagg aatgggcagc ccagtacaaa
    44041 gattggagtc aatagcctca atactctcta aactactctg ggatttaata aacgttaaag
    44101 cgtaaaacct aagagctaac acttaaaact taataactaa cacttgatcg ttgagattta
    44161 aaagctgaac ttttatacat tgagcggaac gcaggcttgc aaggctcagg ttcgacgcta
    44221 ttcttgtata gtaacctcta taatcgttag ttggtaagcg gtgtaattat actccccacc
    44281 gctttttggg agtgagctag ttctatcttt tcaccaaccc ctagaaattt tttaattagt
    44341 cgtcgatttc aatcttagtt gtagcgtttg atacggatag ctccacatca acattagctt
    44401 taaactcgtc aatttcatct tctagctttt cgataaaatc tgctagcttg ttagggtcaa
    44461 cgacctcaaa tttgttagcg gcgagaacct gctcctggat agccttgtag gtactatcgt
    44521 tagcatcaat cttcttagcg ttaccgaaga cttgctcaac cttacggtcg atttccgctt
    44581 gtaccatttg ctcatggcga ttctgagccg aagtagcctt attgaactga cctttcaata
    44641 catgaagaag ggtatcatct tgttcaatgg atgctttgcg ttcaatcgct tctgcaaccg
    44701 tcatttcctt atcgccgata gtgactttag cttcagcgtt ggacgctgta acgcgtgctt
    44761 tgatcattgc tcgacgcttc ataagcgcac gaatcttgtc taggtttgac ttaaccgcgc
    44821 tggacgctgc gtctttgcta gagaagcccg ctacacggtc acgagtagcg gtaagaataa
    44881 actgaccacc ttgagttaat ttagcgattt gtttgtctag ctttttgatt tcagtaagtg
    44941 ctttagttac tgtaatttgc atattttgtt tccttcttca atttatgtgt atattatact
    45001 tgagattgac ttacttagca actcaagttt ttaggaattt ggtgcgggtg gcgagagtcg
    45061 aactcgcatg accgaagccg agagggctta aacctcttgt atataccaat ttcaccacac
    45121 ccgcatggca cgccctgtag gattcgaacc tacgaccaca tccttagaag ggacgtgctc
    45181 tatccagctg agctaagggc gcattaattt gtttaagacc aggtcgcttc gttgcagaaa
    45241 gtcatgcctt tgtaagcaaa accttcgtca gctcgaaata ggttcatgcc gtttgattga
    45301 cctagataaa ctacattgtt aaactcacca cgagggaaca tcttacgacc ttccttaaag
    45361 attttggtaa gtttttgttt attacgacga atgattttct taaccattat ttattacctt
    45421 aaatttggag ggtagtctcg gactctaacc gagtaagacg gagtttgcaa tcccgcgctt
    45481 cgttcacttc agcttactac ccattaactt ttaactaata cctactaact tccactcgta
    45541 tactttttct acgttcccac gaggtgttgc atcagaagct ttccatattt tctgcaaaga
    45601 accctttcct tgaataacta cttcttctgt agaagtaggt tcaggcagat tttcgaacaa
    45661 accgatagtt ttaggctctt tcttattacg tgcgttttca gcgtcttcca taagtgctgc
    45721 caagtagcct tctgagtcgt cgcaataatc agcccagtaa cctagctgct ccatcattgc
    45781 gttatacaga ctctcactaa taactacgtt tttcataaca atctccgttt ctcaacttta
    45841 tggaactatt atacagattt taaggcagtt tagcaattca gtttttatct ttttcagcat
    45901 caattgccgc atccaagtaa gcctgtaatt gttcctcttg gggaagcaag ttacctttct
    45961 cttcctcaat gtcatttagc attgacagca tcacttctgc ttgttgtaag gatagtttaa
    46021 tcacgtttga aatccttctt ggctaatgct cgtacatgtg tgtcttcgaa ttttacaaac
    46081 gcttgtacaa ctgagcctcc catagctgtt tcaacaggca tggtcaagtc taggagtttg
    46141 tcggcaatac tgccgaagca ttccaagtct agaccgaact ctcggagtag ttcttgctca
    46201 actacttctt catcagtttc ttctggaaga cctaaaatat gtgaggcaac ctctgcccat
    46261 tcccaagtgt caatcatttg ataacctctc tcattaattt atataataat tatacgtgaa
    46321 ataagagaag ttagcaaata aaactttaaa gaaagaggct cacgcctctt ttctccattg
    46381 ataatagcca atcaatgagt tgactaagaa taccattttc aatacaaaca ccgccagaac
    46441 cgcaggctgc aaagacgcgg cggaaaacca cataaaggct tggatagcat taaaaggtac
    46501 ccataagagc cactgatctc gataggctcc aatcattagc aaagtagcgg ctacaggcat
    46561 tatcgcagtt aaggcatcta agaaaggcat agctccgccc gctccgatag taaagtagaa
    46621 cgttataatc gttgctaaac ttataagggc agctaccttt ccaaactgtt cttttgtgag
    46681 actccgctca agattccctg cgcccgttcg gcgtttccaa taaaaataac caaaaatagt
    46741 cgctggtact aaaaaggctc cgttaatgag ggcattggca taaaagcctg cccctaagga
    46801 cgcataggct aggaacccgc agaaagccgc tcctagtaat tgagattccg gttttttgaa
    46861 ggacacacct agtacaaata ggatgcccac taaagataga gcagatacga ataaatccgc
    46921 tcctgagata atacaagcag ctaatactag taaaactgct aagactgacc aaatcttctc
    46981 taacattata cattaccttt gtctagaatg taagtgacct cgtcccagct gtaaaatccg
    47041 tgtccattag taacatccag cacacagccg taaaggtact ggtgtggccc gtagcttcgt
    47101 ctatcccccg tctctgtagg gttacctgca cgacgaatat ctgagttatg tactagaact
    47161 agcttatcac ggatttgctc catattgtgt attacttctt ttaaggaaca accagactct
    47221 agcatagata agaccgtttt agcaacgtct ttcatacctt taatctgacc tagttcgata
    47281 catgtaccta gagcagcttc acgagcctcc atgactacga tgtcagattg catgatacca
    47341 ttagtatctg cacggacaat tttctctgct agaccatcgt tcgagttaag attctcttta
    47401 tcattaatct ctttattatc ttgtggcacg tataaagcgt aaccaagatt aagtaggtca
    47461 cgtttttctt ctgctcgttg aagctgagca ccacggttta gcatatcccc tgctagatag
    47521 atttgatgtt tcatttatta tcctcaaaat aaatgggaac gtctagcgtt cccattgttt
    47581 tcgtttctta ctctggcttt tccaacttcg ctgtactgtt ctacttgggt agtcccacca
    47641 tgacaaatcg tacatgtaaa cgtccgtctg tctgaacaag cggttgttaa aaccattctc
    47701 ttttaataag tcatcgtctt taagacggcg atgccaattt actcttagct tatgtctgtg
    47761 ccacatgttt ctctccttag tgtgaccgta acaggagtta cggtttcagg aaagaaatca
    47821 ttatagtagt aaaacatctt cgagcatcct tatgagttct cgtggactcc ctagcggtta
    47881 ctaggatatt aattggcgga gagagtgaga tttgaactca cagaccgcgt tagcagccga
    47941 ctccttagca gggagctccc ttaaccagtt cgggcatctc tccaattatt tttcttgtgg
    48001 cggtatttgt aatcgaacct gtgctgaagg ttcattacgc cacgtagaga agtgtataga
    48061 tactaaatgg tacccagctt cacgtataag cttttccata actgctttat aggtactacc
    48121 taaagcaacg cttatatcaa agataccgtt tcgaggaata gagtctactc gcttaaacgc
    48181 cacctctaaa gctttttccg tttctacagt tttaagtgcg ttatcatata tgattcgatg
    48241 agttagttct tctgctgttg gaattgccat atcttcttct ctttgtttgg cacagctact
    48301 aggactcgaa cccaggtctt ctccttcgta gggaggtgtt ctatccatct gaactatagc
    48361 tgtattgtta gtggtgcggg aaactggaat tgaaccagtg acaccaaggt cttcaaccaa
    48421 gtgctctacc tactgagcta ttcccgcatt attcttgcga ttctggagta cgatacatca
    48481 cttgatcgtg tgtcttttca acttctacta gacgacctga cttaacaaga cgttggcatt
    48541 gtgagcgtag tttttcttga gaacgtttgt gacgattaac tacgaatggt ttttctgctg
    48601 cgaactttag tagattagct gttttcatat agtatctcca tgatatttat tatacttggt
    48661 gccccttact ggatttgaac cagtgaccct cctgttatga gcaggacgct ctaacccctg
    48721 agctaaaggg actaaatttt gagaggtttc acgtacccca tgtaaggcta tcccttctgc
    48781 ggataactca acgactattc tgactttata accgatagct cggttatacc aggcgtctag
    48841 ataccatact ctagaacttg ttcgcgcata ttgtagggtt gcgcgttacc gagtttggta
    48901 ctcccgactg gacttgaacc agtgaccctt cgattatcgg tcgaacgctc taccaactga
    48961 gctacggaag tattatttca atagatcttg ttttattact ttaataaatg tgtggtcgta
    49021 tttatagcta ccccaccttg ctttttgggt tctgaaagat tcgccaaatc taaatatatg
    49081 ttcatccact atcgcgtcgt atccagaagg gtctttaagt aactgaaaaa cttgttctct
    49141 tgttagaggc tttcttttgt tttttctatt tacgtatttt gacataacaa tctctgtttc
    49201 tcaactttat ggaactatta tacgcttaat ttactatttt agcaattaaa tattttggca
    49261 gaactggtag gagtcgaacc tacgtaggcg ggtttggaat ccgctttgca gccacctgct
    49321 cagccctaaa aatcttttcc acacaatgta cagaagtatt cgggttcatt attaaccata
    49381 acagaatcac gagcttctct tgggtggtca caagcggttt gctgaatagc ccgtaaacgt
    49441 gctctttcac tttctagctc tttcttacga ctcatcagta cttttgtacc ctcgtagatt
    49501 gctttaagct ccgagtccac taggtcttgt cgtactttta actctacttc gttcatagaa
    49561 tttccttagc aatcttagat gccagcttac catcgtattg accttggtag ttaaagcgta
    49621 ggaacttcat tacttcaccg atgtttttaa agtctccggt ttcgataatg tttcgaagct
    49681 gctcatcagt caactgcttt ggtaatagag attctaggaa tacgcgctca caaaaatact
    49741 tctcagcagc ttcgtggtta ttgcggtcta gttctagctg acagttgctt ttggcattgt
    49801 ctaaatattt gcgaataagt gacgtaccgt caacttcttt accagtacgg gcttgtttat
    49861 caaagtcagc aataagtgac tgcattactg cacgaccaac tttgttacct gctttacgta
    49921 ctgcaagcaa tttagcctgc atttcatcaa gttgcatatc ttcatccttt tgtgtttacc
    49981 atttcaatga cactctctat caaacccagt gcttcctagt gttgtccaca ccaagctctt
    50041 ccccacagtc actactctgt ataaggtgct tctataacct cagcatgacc tgagccgtta
    50101 tataacatga gaatgcaaat gaaatggtac tccctgttgg actcgaacca acgaccccct
    50161 ccttgtaagg gaggtgctct acacactgag ctaagggagt atggcggggg atacaggatt
    50221 cgaacctgtg gtcacggatt caaagtccgt tgctttcggc cagctaagct aatcccctat
    50281 tgttctattt aactacagtt aaaaatgcag tcttttctgc tgggagacag tctttaggaa
    50341 gacctcttac agccacggtt acatctttgt gtaactcttg tggattttgt acggcttgga
    50401 gttcgtattc agcgtcatca aaagatacga cgccaagttt tcctgcttta tttttgaaat
    50461 aaatcataat cttctccgta ataaaaatgg tgctccttgt ccgattcgaa cggacgacct
    50521 gctcattaca agtgagctgc tctcccaact gagctaaaga agcatttgtt tctcaacttt
    50581 atggaactat tatacgctgt tttaacgctt taagcaattc catttttaag taatttggag
    50641 cgacatatcg gattcgaacc gatgaccaac tgcttggaag gcagagactc taccagactg
    50701 agttaatgcc gcattaattt ggcggagggt agaggagtcg aaccccgacc gctactaaca
    50761 gccccacggt attcaacacc gcttaccagc cttcccagta gtaccctcca gttgtatttc
    50821 atgcttgtat ataaatcttc gcaatgcttc tagcgataca tcgaaccact caccattttt
    50881 cttacagtga gcgaagcgtt cttttatcat atcctctact aacttagagt ccctgcacgc
    50941 aatataaaac tctcgtttaa atgctgcatc tgggcaataa gtttgatagg agtttagtct
    51001 atctctaaca tctaagcagt gacctatctt atatcgtcta ccaaaggcag ggttagatat
    51061 aacatataca aaaccttctt taatatcttt tgcagatatt ccgttaagtc tctttgcttt
    51121 tatacaagtc ataagattta ttttaatggc gtttctgatt tcgctacgtc ttggttttct
    51181 attagaatct atttttgact ctaacatttt tagtagtaag ctatcagtta tgggaaaatt
    51241 accagtaggt aactcgtgct cccattgtat attgcttttt aacataaatc ctctatattt
    51301 ggtacaggag gagggacttg aaccctcacg tcactaggac atgtgcttct aaggcacacg
    51361 cggctaccaa ttacgccact cctgctttaa attatctttt gtactgcccc gtgagctgcc
    51421 tttcgtcacg gtttatagct atggacttgc tagcagtcag aagataactt ctggatagtt
    51481 tactatcatt tttattggtc ggggaggtag gattcgaacc tacgacctct cgcatccaaa
    51541 gcgagccgtc tgaccagact gacattacac cccgtttgtt tggcgcgacc gatgggactt
    51601 gaacccacgt actcctccgt gacagggagg ttgcctaaac catctcgcac acagccgcat
    51661 aattggcggg ggatacagga tttgaaccta tgaccagctg cttaacaggc agccactctg
    51721 accactgagt taatccccca aaatttggtg gttgaactag gacttgaacc tagatgcccc
    51781 tttcggtggc tacggattta caatccgctg acttaccaat tcgtcgcatt caaccgttgt
    51841 ttggtgcggc tctaggttga gttagttttc tcctagaatt aatcttatat cgcacgagta
    51901 tagtggactc aaacaaccgc attgttcttg gtagaggctg agggattcga acccccgtct
    51961 tactccgcat gagggagtcg ctataaccag ctcagccaag cctctaggat ttgtgcgcag
    52021 agtttcagtt gaacaagtat ctctaattat acaagaaaca acccaggcta gcgcgtacct
    52081 gtttcatgaa attggtggag aatatcggac tcgaaccgat gacctgagcc ttgcaaagac
    52141 cctgctctcc caactgagct aattccccga aatttggtac accggacggg actcgaaccc
    52201 gcaaactcca ccttgaaagg gtgacgacca atccatctgt cttccggtgt atggtgcgcg
    52261 tagaaggact cgaaccttcg accacctgat taaaagtcag atgctctaac caactgagct
    52321 acacgcgcaa tgtttggatg cgagatgggg attcgaaccc cacgttatcg agcttatgaa
    52381 actcgcaaga cgccatttct ccattctcgc aattatttag tttcgaatac gaaaaccgtt
    52441 ttcggcaata tgtttagcta gggtcttagt acgacgcaaa cctaaaccag acttttcaca
    52501 cgctaaagga atactagaac cgtaagccaa agcgaacatt gcaatctttt gcattttacc
    52561 acgttttttc atatcttcaa ttccttatca atttatggaa ctattatatc aagtttcaaa
    52621 gcacttagca agacaatttt taatttaagt accaaatgct ttcaaagttg atgaagaggt
    52681 tttcttcaaa gtagataatt attatatcaa gaagtttagc agagagcaat tcaattttta
    52741 atttttatgc tctctgctat gagagattat gctactagag cgtggttatt ttcactaggg
    52801 ttgaaaggtg cgattttagc acgtttaacc tgctttagta cgttacggaa gctaccttta
    52861 cgatgagcca tagtaactgt ctgagtttta ccgccattag ctgaagtacg tacacgcttt
    52921 gtaccgtgga cttctactag ctcactgccg tcaactactt caagaccacg agcgatacga
    52981 cgaagaattt ttgcttgttt accattcata cttatttacc ttataattag ttaatgagag
    53041 agtttttaag cggtctaatt aaagaccgaa gtgagccgca gtgtattcaa cagcgcgagg
    53101 atgattggag acgcgagtac ctttagcaag taatcctaag attttagcta gaccagcacg
    53161 acgattttca agttgtgtaa taccaaactc acccatcatt ttacgagtac gaccagccat
    53221 tttaatacca atcatttttg aacgtttagc cattttgttt tccttcttct gttttctcaa
    53281 tttaggaata tattatataa agtttttgat gttttagcaa ttcagttttt aactttcttt
    53341 gctaagctcc cagattttaa tgtaagcagc agacaggtag cgtagctcat gcttacagtc
    53401 gtctagaccg taatgtggaa taccacgaaa gtctttaccg aaggccgctt tgatgccagg
    53461 agctaaatcc attaaagtac gagcatcacg ttctgcccag aactgccaag gcagtggaac
    53521 ttgagcggtt tcaaatagcg agatagtttt acctaaatcg aaagtgatgc cgttacccca
    53581 tactagaggc tctttactaa gaccagtttg ttctgcccac gtttttgaca ctgtacggat
    53641 aatactataa agctgtccca tagctcctgc aattggtaac ggggacggta ttgcattttt
    53701 ctcacaataa tctttatcag cacgtagcat tttcatacga gcttcttctg actgcattag
    53761 ccaaaaggat agcgtggaag ctgaaacttc gcgccccaga gcaacttgag aatctacatc
    53821 aagatggaac gtagcttcgt gaaatacttc accagagaga atatcaaatg ctactgctga
    53881 aagttcaggt acaatcgcat tttgattagt tgcgtacgtt tctaggtcaa atacccaatt
    53941 caaatggtta tgtgataccg gactcaattc tagggagtca gggtctatat taccatagag
    54001 tttgttgtgt agttcttgtt gcaatgcaat agcttgctcc atgtttatct cctgttgttt
    54061 aatgaaactt cttttataaa cgttaccgct tatagaagga gtctcaagct ccttcggctc
    54121 cgctacccct gggtgttcga aaccgtcgtc ttcatcaaag aaccagtctt cttctcgcat
    54181 acttggtcta tgatatttag ttctgtcacg ttggacagtt gccttgttaa aggttcggca
    54241 atgttttgct acgaagtttt gttgtttcat gttttctcct tataagggag gcagggtcag
    54301 gtcgaacctt aacttactgt tataagcctg ccaacactat ggaattactt agcctgtttt
    54361 gcaataggcg caaagcgagg tgcttctagc aagtgacctg cttcgtcacg gtacgctttg
    54421 tttaccttac gaaagttacc tttcacacgg ggagctttac gctcagtgaa cttaccctca
    54481 tctacttgag catcgttagg gtgtgctttt gcgtgacgag cacgcttagc agctttattc
    54541 ttagctgttt gtgcaacttt gtgtgtacga cgagcagctt tctgtgcaga agttagttgt
    54601 ttagccatgc ttaatttcct tcaataattt atcagtttgt tcatcaatat cttctgggtg
    54661 gtagtaacca ctccagttat ctacaccttc attctctagg tgcattagta gcaggttgga
    54721 gtgaattaag tcccagagta gggactcatc aactagtacc ttagccatta cgctacagta
    54781 atccactgag caggtagatg cttaacacct tgcttggttt ttacttctgt aggtcgtttt
    54841 tgtagtttta cagtgtacac gtcaccttct tccgagcgaa ctcgaccatc atcataaaca
    54901 gcactcactt ctgaacgttg ttctttacct ttcggcatag aacggaaaac tggtttacct
    54961 ttgcggtcaa cacctgactg gtatttaccg attagaagtg agtcactagc tacaggtttt
    55021 agggttactt tttgttctgt catattgttt tccttctttt caaactatgc gaatattata
    55081 ttaaattttt cagtgtttag caattacgtt ttttattaat tagccatatc agctataaca
    55141 tctaagtcgg ttcttcgtgg tgtggcggaa ggtgctaagg gcgctaaagc attatttagc
    55201 tcacgaaata gtccttcacg atactctcta tatgcggaag gctcttctcc aggtctgcct
    55261 aaataattct gacactgaga ctttaggtac atagcctctt tttcgctcaa tgttaaggtg
    55321 ataagcactt cttgctttaa ggttgcctta gccatattac tgctccaatt ctagttcatg
    55381 gtcgaagaag tagtgaactt tgttactgtc aataggaacg cctttgtgta ccttcaagtc
    55441 acctagacct tcaattgttt tgtacacaaa cacagggtcg cccttctgga actcaccaaa
    55501 aggtgttttg gcgatgtata cagtatagtg tgagcctttt acaatatctt cttctaaaat
    55561 catttattaa tctccgtttc tcaactttat ggaactatta tacgttgttt ttcagtcttt
    55621 agcaattaag tttttaattt tcttacctag aggcttgatg tagaagccta ccggatcggt
    55681 ttgcttacgg tagtatagac gccctatatt gccccaacca tccataatta cagtataccc
    55741 ttttggtagt tttctcaacc aagctagacg ccagaatact aatatgttga tattccatac
    55801 aaagttactc atattactaa tgcctctcca tcttctacaa ctagcttagg tgcccataca
    55861 ggttttgatt cgtcgaactc gaaaccctcg tcctctggga ataggtcttc cacgggtttt
    55921 agatagtctt ctgtaaacca tacattattg ttatagctat ctggtaatat agagaagaag
    55981 ggagttttat aaagtaatac attttttagt attctttcct tattagctcc tctgcctatt
    56041 ctcaggtgcc ccaatttagt tacgtctact acaaaacgtt tccctatcag gtcagtacgg
    56101 tactcgtgct taatgacttc tactagagtg cctttaggat acttttgcat aaataactcc
    56161 tatttcatca ccacatgctg tagctcatac tcgtcgattg cacagttgca tagagtatct
    56221 gctagctcgt taccttcgtc gccagagtga cctttgactt ttgtcatggt aacatcaatt
    56281 ttttgagaaa tattatatag agtcttccaa agttctaggt tcttaactgg agtacctcca
    56341 gcagtcgccc agcccttctt cacccaaccg tgcatccatg tcttataacc ctgacaagca
    56401 taattagagt ctgtaagaat ttctacatga gttagattag cgcgaatagc ccactctaac
    56461 gcttttacaa tggctgtaag ttcagcctca ttgtttgtag tgtgaggcat cgcagcactc
    56521 ttagtacctt tcttttgcca accttcaaat actgcaaaag cccaagcacc taccccagga
    56581 ttaccacggc aagcaccatc agtatagatt tttagcattt ctttttggtt cctataatat
    56641 taataattaa caaaccatta aagggcaatg gtttgcccgt ttttaggtgt gtggtttgat
    56701 gcacataatg gatgttatgg aaatctaacc acttcttcat ttctactact tcatcctgtg
    56761 tggagctacg taacccaacg ccacatttca ttttaggatt ctttaatagt ttttccttca
    56821 gtgcttgcac gaatctcctc ccgaagcttc attaatagtt tgcctagatg gttatgtcca
    56881 tgaccggttt tatcggagac tccccagaag ccgtcacccc accaattacc ttcaactagc
    56941 tccgcatctt ctgtgcccat tattagagcc gcagctaagt atgggtctgc gaatttagcg
    57001 cgtagagcgg tttccatata ttctagttta tcacgatgga agttaggcgt tttaatggta
    57061 ttaaatttcc agtagttttt agattggttt gggggtagct tggcgattaa tttgcgctct
    57121 cgtctttctg gtgtcttgaa tgcttgatac aagttttcac tagaaggata agtaataccg
    57181 tcatgcacta tctccactgg aaacatgtta gaaagaaaag catattcctt tctaaaactt
    57241 tcaatctttt tcattactta ccccacactt tggcagctag ttcttccgcg tacgctctca
    57301 actctagctc agattctaca taaacgtaaa gtagataacg accaaaacca ctagggtttg
    57361 taattgatag ctcaaataca catccacgat taaacccagc tgaatataga cgagaaagga
    57421 tgtcgtcatt gaccatgttt tctttatagc attcatctag gatatctgct aactgctttg
    57481 ttttgtcatt aactactaac tgattttgag caccgtcaag gtcacgattc aggtcgtcta
    57541 cttcactgtc catacgacct gtgaatagtg agcccatgtg atacatcttc tcaattaata
    57601 gctggttatt ctcacaaaat tggtagtcta aaaacataat ttaatctccg ttttcaattt
    57661 atgtgataat tatacggaaa ttcactcgca aaagcaaatg aattttcgaa taataaggga
    57721 gggcttacgc cttccctaga tatatgatgt tttggttact acttccacgg aattttagcc
    57781 ccgcatcatg caagtccttt tcaaacttac cgtctactaa aacgtctatg taatctaata
    57841 tagcacaaaa ccgacctatt tttacttgct ctagagtgta gcctgtgtac aaccaaatat
    57901 ctttagttgg gcattccttt ctaatcctct tacacaagcg caaaaccgac gtaaaattac
    57961 gtttatgaag tgggtctcca ccagatagcg tgatacctct acgttttata cgagtatctt
    58021 gtaggtcagt aattatttga tcttctagct ctttagtgaa cttataacca ctattaggat
    58081 tccaagcaac ttcattgtag cagccgttgc atccatgtga gcatccagaa acaaagagga
    58141 cgcatcgcgt cccctcccca tttaccacat ccgttgggat gtatttcata tagttcatat
    58201 tagccctcgc aagctacaca ttcaccttta gatgcttgaa cacctgccat agtacgcatg
    58261 tagtatagct gtttgatatt ttcgttagtg aatgcttcct ggtgtacttc tagaatgtat
    58321 tcttcgtctt cgtcagcggc aaagaataag ttcaacgact gaccttggca gattctaggt
    58381 tgacgagctg ctgctagtcg aataattgcc atttgatcaa tttcatacgc tgttttaaac
    58441 accaacttct cgtggtctga caaccagtct aaatgctgta cagaacctaa tttatcattg
    58501 atagacttaa tcagttcacg gtctacctct acaccttttt ctttacagaa tttcaggaaa
    58561 gaggggttaa gacgagttag ctccccagca gcactaggtt gaacataact gttaccaggc
    58621 aatggttcga taccttgaga tacaccacca cagattaatg cgctagaggt attaggagct
    58681 actgctagac ggtgagtatt tcgtaccccg taacccttac accactctgg ttcgcccata
    58741 tcttctgcca tccatttaga tgctcgtaga gcttcattgg acatatgagt aaagatttct
    58801 aggtttttca tgtgtgcttc gaaagactcg aatgcaatca tgttgtcttg taggtaagta
    58861 tggaagccca atccgccaag acctaacgca cgagattttt ctgtaaatcg aactgctttt
    58921 tctagtcctg gaatacctct tgcttgctct atgaactctt ctgctacaca gtctaggaat
    58981 actgtggcat taaatactgc atcagtatct ttccactcat cgtagcgtgc taggttcata
    59041 gaacttaata cacacgtaaa tgtatggtca gggtcactaa acaagttaat ttcagtacat
    59101 aagttactag cacgtacatc tagacctagg tctttgtaca tctgtggtga ctgacgatta
    59161 actttatcag ggaagaagta gtaaccctta ccggtaatta gtttggtgtg tagagactta
    59221 gctagtcgat caatagcttc ttcgttacca gcttctagtt ttcttacaaa ctcatctgag
    59281 atattccaac ctaagtttag gtcgtcagga tagttcttca ggtgtgtaac tacttcatag
    59341 aaatcaccat gatcaatagg aagatagcca gcccatgcac cacgacgtgt agcaccttga
    59401 gctacatcac gcatacactg tacgtagtct tcgattacag gcataacacc tgctgctgtg
    59461 ccgccaatag agatactagc tccacgagga cgaatatcgc ctaggtagcc tgacgtacca
    59521 aaaccgttct tggttagcat tgctgtttca tgcaaggtat cgtagaatcc gtgaatagag
    59581 tcatcaatat aaccacctga gcaactaact ggcatacctt tattagtacc catgtttgct
    59641 aggactggag ttgaagccgc taaccagcca ttccagaata gctcaaagaa gcgattctcc
    59701 catagctcct ggtttgtagg catatgtttt gctgctgttt tagcgatagc aatgtatctt
    59761 cctagtacag tttcaccttc tgaaaggtat ttttgtttta ataactggta tccagcagta
    59821 gtcatccata aaggaatagt accattagct tggcctgctt ttcgttctgc acctagttta
    59881 tcgtaaatac ttgtcattat gctttcacct tccatcttag tcgtgattca tcccaatcac
    59941 ggttatattc tgagcctgta cctgtaaaga agtcgtggaa cttcagtgcg ttgatattat
    60001 catagaacca gtctgcaata gggttagaac caatctcaaa aataggagca atacgtaagt
    60061 gacctagaca tagattgata cgagatttaa cgaatgtttt taggtcttct gcatggaagc
    60121 cgtcaatctc acccatttca aacatcatgt caatgatgcg tgcttcgtgt tcatatactt
    60181 gtcgtcctgc actttgtaaa cgcttggata ttttttggaa ttgagagaaa gatagttctc
    60241 ctgcttgttc catttcacga cgcagagtgt taaatgccca tgcaccgcct tcacagtgga
    60301 ggttttcatc acgcaccgag aagttaatgc cacgaacgat gtttagaatc ttattcttac
    60361 cttgagcttg gaagtgcttt aggtatgcga atgcactata cagaacagca ccttcaatca
    60421 tactaaatgc tccgacagat actaggtcat cagggtcaca tactagagat tctacgaatt
    60481 ccatgcgaga ttttaataca ggatcgtcta cgtaactagt gtagaactca tctgtgttta
    60541 gcattagagc ttcattaatt ttattgtaga aaggtgcatg tatatttatc tctgcaaaag
    60601 agaatgagtt acccatttga cggaagtcat gtcgtgggaa catgcgttta aagcgaccac
    60661 cccaatactc attacctaac actaattcgt acaaagtaaa tagttttaga gtagtaataa
    60721 caccgtgtgc ttctgcgggt gtcatattaa ctcggatgtc ttgaatatct ttttctacgt
    60781 taatttcatg gtggaaccat attacagagt tttgggcatc ggcaaaagcc actgcttcag
    60841 ggtaatcgaa ggtgtaagct tctttaaatg tttgacaacg tacaggcatt acagagcctc
    60901 caggtacgcc ataatgtctt tcgattctaa cataatagcg ttctctttag ttagtagagc
    60961 aggtatttgt gtgattcgat attttgtagc caactcaaaa gagtggtcaa cgtctactag
    61021 ctgcacatcc agattctttt cttttattag ttcttttact ggttggcagt atttgcacca
    61081 agatgccata aataatttca tacttttctc ctagggttaa aaagagggca actgccctct
    61141 taaagatgtt ttacacgttt agtcatttct gactgcttac cagcattgaa aggcctggta
    61201 cctggattac ctagataacc acatacacgt cgcgtgacag aacatttatc aggctcatgg
    61261 ttgccacagt tagggcactc aaaacctttg ctagtacagt taaattctcc tttgaaacca
    61321 cactcataac attcgtcgat tggagtgttt gtaccataat aaggcacttt agtataagca
    61381 tagtcccaga cgtcttctag tgcttctaag ttgtgacgca tattagggaa ctccccatag
    61441 cagatatgcc ctcctgcact ataagggata aacttagctt caaaatcgat cttgtcgtaa
    61501 gggttgactt tcttcattac atctagatgg aatgagttag ttagatagcc tttatcagtt
    61561 acgccctcaa actcaccata ctcacgtacg atagccttac agaaacgatt acataacgac
    61621 tcactagggg tggcatatat tgaatagcct acaccttcag cctctttcca ctcggtagct
    61681 ttcttgtcaa gaaacttgac aatatctaga gcgaactgtt gcttctctgg ttcgtcatac
    61741 gtatggatga aactgcctag cattgcgtta gctgcttctt ctagcccaat atatcccaat
    61801 gatatactag cacctcgctt caacaggtgt ggaaggacaa actcttcgcc gtctaggtgt
    61861 aatcctagcg caccttccat atacataatc ggcgcggatt tagctttcac agtcgctagg
    61921 cgttccaatc ggtattgtag ccctttgtga gcgatctcac agtactcatc cagcaaagtc
    61981 cagaacttat cgtaatctag ctgtgcttct agagcaatct tagggatatt caaagaaaca
    62041 acacctagat tgttacgccc tgcataagtt tctttcccat tttcatcgaa ccacggagat
    62101 aagaatgaac gacagcccat aggagcttta tatccgccag taatttcaac tgtcttatcg
    62161 tagttaagga tgtcagggta catacgagta gatgcacact ctagagctag ttgcttaata
    62221 tcgtagttag ggtcttctgg ttttaagttt acaccttcgc gtaatccaaa tacaagctta
    62281 gggaatactg gggtggcagc ttctttacct agacctgcga tacggttctg taaaatacct
    62341 ttctgaacta gcttagcttc ccaagaagta cctagaccga aaccgaatgt caagaacgga
    62401 gtctgaccat tagtagaata aatggtattt acttggtact ctagtgtttg gcaggcatcg
    62461 aatactgctt tttcagtggc aatacgggct tctgattcaa tacattgtaa agctaggttg
    62521 tccgttacaa catctgtgcc agtgaagcga cggaataatg ccatagcgcg tttatattct
    62581 ttttcatacg tcttagttac gtatggagct aagacttcat ctagtcggtc gaacgatgta
    62641 ccaccatact gagagcttgc tacagccgca gcgatttgtg acacaacagt agccgcagtc
    62701 tgaattgagt ttggagactc aatctgtgcg ttacccatct taaagccgtt cttcaacatg
    62761 ccttcaaggt ctactagaca gcagtttgtc atacccatca tagggaagta gtcaaggtca
    62821 tggaagtgaa tgtttcctgc taaatgttca cgagcaacat ctcgtggtag taggtagttt
    62881 agagcgtagt gacgagaaat ttcaccagct aataggtcac gctgtacatg gaatacagta
    62941 gactctttgt ttgcgttttc gtgcaaaatg tcggggtttg tttggtcaac tagacctaca
    63001 atatttttat gtaagtcgct ttccaaatct cgcgcctgct ggcggtcgtg acgatactca
    63061 ataaagttac gtgctacgtc cttccaacaa ctcgacataa gtgtgttctc aatgagagtt
    63121 tcaatctcat agacacttgc ttcttctttg ccttcttcct gaagccgatg aattactagc
    63181 tgcgtagtat cattagcaac ttgacttgct tcggtataat ctagatcagc atcgcttgca
    63241 gccataaata cggcttcata gattttgttc aggttgaatg cttgttttgt gttatcacgt
    63301 tttgtaatta tcatgttttt cctccaaaac ttaaaacatt ctcaaattgg acatatatta
    63361 taacaaaatc cttgattcag atcaattaaa gtttttaagt ttctggtacg agatttatcg
    63421 taaaatttaa gttgacaagt ttccctaaaa cagggtactt gacatcatac ttatattatg
    63481 gacatacgaa attagcagta aaacaaaaat gtatttgcca gaatacccct atgtatcgta
    63541 taatatatgc aagttcggaa aacgtaggaa gattttaatg aatatgagtg ataaagtacg
    63601 atatttgaca gagatactag agcatcttgt acctaatgta aatgttacgg ctgttgatac
    63661 tagtggtcaa tcgcaccgtg tacggcagtg taatatacag cagaaggtag acttactagc
    63721 ggaacatgat gaagtccgta ttcatgcgga agtttattac gaaggtgtag ttcacgatgt
    63781 acaccacatt gtcagaccac gcaactataa gaactttgtg gtaggacaag gtaaacagat
    63841 agctaaagag ctaaagatgg aactcggttg tcaaatgctt ggaatacgtt agcgattaac
    63901 aattagagtt tttaatttga caatgttaac gaaatgtaat ataatatgtg tattgattcg
    63961 aaagagtcga tttccatatt acgcttctcc tggggtagtg ccctctaccc cgttatcttt
    64021 atgggcattc ttggagtgtc tataaaaata acgtacctgt acagtgtagc tagctgtata
    64081 gcgtccacat agctggtaac tgattttggt atgactcggt aatgctccgg aggtacaagg
    64141 ttatgtggca cacattagtg tgagtatgat agatatgttg gggtacctaa ggcagtgatc
    64201 tctgtgggag tcttctgtat tttgatgtat tcttgattgg tataagagtg gaatggtaac
    64261 aaaaactaag tgttcaggtt gaatgttaat gggggagttc cagaagtcaa cgaacaacgt
    64321 acctgtcgcc aaggatagcg atggcagtaa catcttgtct aacagaggaa gactcaccca
    64381 ccacctagtg gaagtagtac gcgaatcggg attgagtgac taaccaacct acaattggag
    64441 tagggatatg caagggttac gtagagaatg aagctagtga agtctgtgtc catgttgatc
    64501 tatgagggag tgcgtacagg atagctagtg aaagtcggta ttagtaatgg gtttggtgct
    64561 acacacttta aacaatatgt ttaactaaca tgggagattt taaatgctaa cgtttattga
    64621 aggcgtattt aagccttact tttctggaaa tgagtatata gaacctgctc cagatagcaa
    64681 agttcggtta gcaaaagttt ttgacaaaaa aggtaaatct gtagacccta tcatgcctaa
    64741 gttttttaat gtgatagagt caactaaccc caattctcta gaccagacgt ttaagctgat
    64801 ctcagagtat cagaagaatc cagaagtagc ccttgttcgg gctgctccta tttctagtat
    64861 ccgcaatatt agacgtaatg cagaaacttt caactgctct gtacgttctc gtattgtaca
    64921 tatggatatt gatggtattt cagctcctag agaagggatg agcatagaag agcaaggcaa
    64981 gtattgtgtg gatcttctta gacagttgga gccggacatc ttccctgaga accctgcgtt
    65041 tatcgctaaa gctagtggta gtgcaggtat taagcctggg attcgtctgc atatgtatat
    65101 gcagaccaat aaagcagtat ctaatgggca gttaaagtat ctgtcctacc agcttaataa
    65161 aaaagcccaa gaagaatacg gctttgagct actagatact tcggtatatg ataaagtgca
    65221 cttaatgtat actgctgagc ctgtattcga gaatccagag ctgaaccctt ttaaggataa
    65281 ggaaaggact gtacatgtac taggggatag tatttcttta cccgaaaacc tgcaagaata
    65341 ccaaggtatc tctaactatg tccttaaaaa ggaacacttc tcatatatta ccggaattaa
    65401 tggactacac gactacccta gttcagattt tgagaaacgt atggagacgt tgaagaacgc
    65461 aaaagataac gtattcatgc gacataccat ctctgtatac tgtgcagcag tagagcaagg
    65521 tgtggacatt aactggctag atgcggaagt tgagaagatt ctggaagggt atgaaaacag
    65581 aactcgttct gttaaggagt atattggcaa cgctaaggaa gctgctttga agattatatt
    65641 gtctcgtagt ctacgcaaag tagatgggaa tatcaatgtt tcttcagacc caactgcggc
    65701 cacgttactt cctgtaaagg ataaggaaac agacagtgcc gataatgacc ggttcttgaa
    65761 aatcaaccac ttaccaccag aagattcatt aacgtttgta aaagccagtc taggtactgg
    65821 taaaactaca actgtacaga catggctatc tagcgggcta tttaaaggca ggttcctgtc
    65881 tattactaac actgtgtctt tggttgaagg taatgctaag aagctagaat ctgggtgtta
    65941 taacaagttg aaagactaca cagagttccg tgatggtaag attgaccgta tgtcaactac
    66001 tatccactcg ttacatcgtt tctatgatac tattaaccaa aaagggcttg atatggtctt
    66061 tattgatgaa tgtgacgctg taatgaacga tattctattc agtgatttaa tcaaagaaaa
    66121 agacaagtgt attaaaacct taaaacttat cctacaagaa gctaagtatg tagtattatc
    66181 agacggcgac atatcgccag agactattga agcatacgca cgtttatgtg accccgtaaa
    66241 gcaagtggtc atctatcaac atgatagaaa aatgttagca aatgcgcaag caattgagtt
    66301 atttgacgaa gcatctgtat gggcagctat gcaaggggca ctagagatag gtgaaaagtg
    66361 tttattagta tcagactgct cgcctgacga actgaacgag aaaggtatcg cactcagaag
    66421 tgtaacagca gccaatataa aagagattca caagaactct actaaggatg cagatattaa
    66481 agagattcta acatatggga atccctcact tcagcaacaa agggtggacg gcttattgtg
    66541 tagtccctct gttactagtg gtgtggattt tagttatttc gatactgtat tcctaattac
    66601 tcgcgattca ggtattcatg cacctaactt gcggtttcag gcgttacgtc gtgaccgtag
    66661 tgctaaaact atctattact atacttctcc ggcaacggag ggctttaaag cgggtgcaga
    66721 taaatatgag gaatcgttag gttggctaca gcggtgccgt aagatttttg ctaaacgacg
    66781 cgaagaagaa tgtaaaaagt ataaatcaac ctttcgtatg ctactacgcg atcaaggttg
    66841 taccgtctcc ctagacccgg gtaagtgggg taatattgaa tccgctaatt cggagtacca
    66901 tgaagaacga gtcaatgcca ttctatcagc gacacctagc tttcaattac agcgtcataa
    66961 cgatgcttgg gaagtgaagc agtttattac tcgttactat gacgaagtag atgatttagg
    67021 ggatgttact gaagagatgg tagagcgatg gttgaaagag aaacctcacg atcgtgcagc
    67081 attctttcat aaagtccata aacgattctg gaagattatt aagtcttgtg aggctagctt
    67141 tgacccattt attaaccact taaagagata ccctagtgag tggtatcaat gtactggctt
    67201 agatgtccgt acagagcctt ggcgtataaa acgctacttt aagatgatgg gtattgaaga
    67261 gccaggcgag ttcgataaca ttattagctg gtatcgtact tactgtaaaa ttgaaggtat
    67321 ccagattcca actgagttca tgactgagtt tgagctgtcg atgctaggag ataaagacgt
    67381 attgctactg tagggactaa aagccctact tttttacgct tgaacaaact aataggtaca
    67441 atatgaaaaa agaagaatca atagcaaggg ttgagaatct actaaaaagt aggaagtaca
    67501 ctaagtctga aaggaaccga ctaataggct tgaccaacaa aacttggggt actatttaca
    67561 atacggctag gtgtaagttc caggaagaat tcactataca tcagttcgga atcatactta
    67621 gtcgaagtta taacgatgta gtttctagaa acgagaggga acagtatgtt gtgtagggtc
    67681 gttccaccaa tagttgctag acatccagaa atacttaact ttccaaaacc catcaagaca
    67741 actacaagac ctgctatata ttataagaag atagaaaaaa gaatctcaag tcttgtcgag
    67801 gataaattat gtggaagata ttaatattta acattctcgt aggcattctt tgcgctgctt
    67861 actgggggta ctctcaaaac ggtaatatcg gattagactg gacttttata tcgcctgaaa
    67921 ttcaaaatat tgaaaaatca attgctctca tgtgtgatat ataatataat aactttagat
    67981 tttgaagata aggaaaagat aatgagattt atcagatgta taaactgtag caaaatagct
    68041 atggaaatag aagaaggtcg tatagctaag ggttgtaaag ttcgttgcgc taagtgtgaa
    68101 gaaaaattaa aaaaggaatt gcagaactta cgtttcattg ctaaaatgaa cgaaaataaa
    68161 aaagcaaatc ctttaggtga tttgtttggt aagaacggtt ttggaatata ggagctgatt
    68221 atggctagac gtcaacgtgc ggatattaca gaggagcaat tcaagaaggc tattgcttgg
    68281 ctggataatg gcggtactaa gaaaggtgct tgtgagattt taggtgtgtc taataacaag
    68341 actatggagt ctcgtattga agaatataag actgacttag aagtagctgc ccgtatgcga
    68401 aaggagaagc gaaagcaagc ttgctctcca caagagctag ttaacatgat tgaagattat
    68461 ttcgatggcg catcttttga tgagctatca aaacgcttct accgctctac cgcatacatt
    68521 aaacacaagc tagagcttgc tggtgctctt atccgtgacc gtggtgagcg taatatctta
    68581 aagccgccac tattgccaga agagtgtgta ctacttgatc ctgactttgc atgtcgtgaa
    68641 cgagtggatt tcgaagcagc atctttagcg gacttcgaag ctcagaaaaa acgtattatc
    68701 gctaagaaag gttggcagcc ctctcaggta attgaagtac gtacccaagc gggtaaatgg
    68761 gatacccatt gcgctcttga cttcaagggc gaagtagtat ggctcccagg ctatcagtgc
    68821 cttgctgagg tcattcgaga agtacctagc aaacaaggta aagcttaccg cttatactta
    68881 ctagatgata accgtcatca atacgttaat attatgtatt gggatattgg ctccctacgt
    68941 cacctagagc aactaggggt taatatttct agtcgtggta ctttccttaa tggcacttca
    69001 tgtgtagaac tactaaataa agctttacta gcagcacgca agtcaaaata aaacttgaat
    69061 tgctaaaaca ctaaaaactt cgtataatat aatcttaaag ttaacaacaa accaaaagga
    69121 aaaatataat tatggcaaat acttggactg atgaactacg tcaagaagcg gttgaaatgt
    69181 acctagagcg cattcgtgaa tatccagaag acgagcgtgc aactaattca acagaagtgt
    69241 gtaaaggtat cgcggatgag ttagacttct ccgtaaactc tgttcgtgct attcttcaac
    69301 gtgcaaccga tgacgatggc aacccagtat atgtaaaagc aactaaagct ccaaaggcta
    69361 aagcagcttc taccggcggt aagaaaatgt ctaaagctga cgctcaagca gagcttgttt
    69421 cagcacttca agatggtggc gcagaagttg ccgatgaact aatggaagtc atcgaaaaac
    69481 ttactggtaa agcagctcag gctcttgctg gcgctatccg cactatgggt gacgacgagt
    69541 aatcgtcacc tcccttctct aaccaacata ggaaagttgt tatgaaatta acacatatta
    69601 tcgaacaggc tgacaaacac ggcgatttct atctttacta ccgtaaacat actggcaaag
    69661 gtactactta cttagttggt actactgact tcgacaacaa atatatccag gcaaagcacg
    69721 cctccggtaa agccggtgtg acggctcacg tccctttagc agtgttacaa gaacaagcac
    69781 taaaacagga taatgttatc gtatttagtt ggactaatga taagttccgt atcctaagtg
    69841 ccaaagatgt tcgtcgcatg tctccgttag cagcggagct acgtaatgga cgtaaccgat
    69901 aattacaatg ggcatgatga tctgttagac gaggtaatct atgagagttt tgaaaaagac
    69961 actcaaatac gtctaacagt ctcagaattt aggggtaatc tatatctagg gctacgaaag
    70021 tgggtaatag atatagatga atcatggatg ccaacaagac aaggattcac cttcccttat
    70081 aatctaacta ctactagtgc tttattcggg gcactgacta agatattaag taagggtgag
    70141 gtgttacacg aagttttaga taaacttaac tatgagccga atcgtaaatg attcggcttt
    70201 tattttatat ggagaatata aatgcaaata aactcaacta ctataggtgc cacagaaggt
    70261 gctattaata tatacttaga tggggaagag gcctacggag tagttaacct acacacacaa
    70321 ggaaagtaca tcgaaagata cgtaaaagat gacaacggtc actttgtaat agatggagac
    70381 gaattaatgc tagaatgtgt gccgttcaat accgccaccg tagtttttga taatgtagta
    70441 atcgaggtta tttaatgaaa tatagtaaac caaaatccat cgcagaaaga caacaatcgt
    70501 tccaccaacg agccaagcgt gcagcagaca acttggcaga agaaaagtcc catattctac
    70561 aactagaacc aggggaagac tacgaaacta tgatggctca aatacgagta ttcctgtgta
    70621 ctatgtacgg attctcggct aacggctctg ctgaattaat cgaaaagcac ctacaagtat
    70681 caattccgca aaattgggct tgcgtttcag gtagatatta agtataatat gtttataaat
    70741 tgaaggagat ttgaatgaaa gaatttattg cagaacttca acgtgcatat tacgatggtg
    70801 agcctattat ttctgatgaa gaatatgatg cccttatcaa acgcttccca gatgcagaag
    70861 taactattgg acacaaaggt gaagtacctc acatgttccg tatgtggtca ctagagaaga
    70921 aatacccttg tcgcggtgac gagttaccga acctagcacc atacatcgag tccccaaaac
    70981 ttgatggatg tgctgttgat tgtctatata ttaatggtaa atttgttcaa ggactaactc
    71041 gtggtgatgg tgttaaaggt cgtgatatta ctcaaaacct taaagagcta gtcccagccc
    71101 aagtagacta ctatgctcca attatgcaag taactggtga agtagtaact actaaagata
    71161 ttgataacgc tcgtaacttc gcctcaggtg ccatgaacct tgacaaaggt tcggagttca
    71221 tgtctcggtt agtagaaggt ggtttgcgtt ttatcgcata caatgtgcaa actagtgcag
    71281 agagctgcct aggtgctatg tatgacaacg atatgaaaga gctagaacgt ctgggcttcc
    71341 atacaatcct tagcagtaat gtactcaagg ctgtggaaga cgggttaatt ctaactgatg
    71401 gttatgtttt tcgtttaaaa cgcaaccgag cttactttgg tgctggtttt acttctaagt
    71461 accctaaagg tgccttcgcc gttaaagagg atgacgaagg cgaagtaact actatcgaag
    71521 atgtactgtg gcaagtaggc gcttctggta aggtaactcc tgttgctgtt gttaaagaag
    71581 ttgttctaga ggatgccaag gttacgcgag ttaccttaaa taatgtagag tacatgaaag
    71641 cgatgggtat tacacatcta gggcaggaag ttcgcattat ccgtgcgggt ggtattatac
    71701 ctaagattgt ggaggccttc tagatgggct tattaggtat gatttttggg agtccacagg
    71761 agttcgctcc cacactagat tatcttcttg agccgaaaag gggagctagt gacttgagac
    71821 ctataaaaga gcctcctaga ccccaaccta agacaggagc cgcagcaatg atgccggtag
    71881 aggtttcatt agatgagctc catcttaaaa taggtggtaa atggcataag tatgtgaggg
    71941 tggacgatga taattaacgg gctcaaggta attatacatt accccgttaa agtaagaaaa
    72001 tttactcgat ggggtatatc aaaatccaag gttggtaggc gattcgtaaa gctccataaa
    72061 gtagtttatg ataatcttct accagacgat caagcaatta taattaaaga taaaatttta
    72121 gtaactccga aaatgtacga ggcgttaaag aatgaaatta aacttaaaga atcgcagagc
    72181 ttgtgtagtg ggttcccgaa cccttacgga acaggacgca gaacgtatcc aaattattgg
    72241 taatctatta tttaagctag gtgttgcggg agccagcggc aacgccttgg gcaacgacaa
    72301 ggaatgggat aagtatatct ttgttcagca cttcctaccg tggaatggtt ataatgatgg
    72361 atacgaaact gctaatgcac aattcctttc cttagagagc tgcccagaag cactgatcct
    72421 ggaggctacc agaatagctg aggagcatca tccggcctgg gaacgactaa aacggggcgg
    72481 ccgagcgatg cacacccgta atgtatttca agccctagga gtttctctaa gcccagagtc
    72541 tatggcggac ttaactatct actgtgctga ggaaagtcct tcacgcattg tcaagggcgg
    72601 gactagaact gctgtggaaa tatcccgtag ttatggtatc cctactttta acttgcggtt
    72661 tgactcggat tttgaagaac tgaaagccac tctcgaagcg atgttagaaa actgatttga
    72721 caattttgga agatcagtat atactactat cacgaattga gggaaagcaa ataaatcgaa
    72781 aagcatttag caaaaagatt aaaaacttaa ttgctcaact gctaaattta ttgatataat
    72841 attatcataa agttgaggga gataattaaa tgcaaatagt aattccaaca gaatgtccat
    72901 catgcggctc aactcttgaa aacgttaatg gtcaattatt ctgtcgaaat aaaactgctt
    72961 gtcccgcaca gagttccaaa ttagttgaga actactgtaa gaaaatgaaa attaagggtt
    73021 ttggggctgc gactatcgcc aaattagaac taactactat atcaggacta tacagcctga
    73081 ccgagcagcg gctcaaagat gttcttggtg ataaagttgg ctcaaaactc tttaccgaac
    73141 tacaaaaaac taaaacaagt gaatttgcca cagttctagg ctcacttggt attaagttaa
    73201 tcggtaaagt agctgctgaa aagcttgcta caaaaatcaa tagctttacg gaaatcaccc
    73261 aaaaagcctg taaggatgca gggctaggtg aaaaagctac ggaatccctc acggaatggt
    73321 gtttatcacc agagggttta gatacagtcg aggctctaga tggttttatc acgtttacag
    73381 aagtaagcac aaaaccgaca caaaacacag agcacaaatt cgacgtatgt attactggca
    73441 agcttaatga ctttcctagt cgatcaaaag ctgctgacta cttatcaaaa cacggtatct
    73501 ctgtcaaagg cagtgttacc aaatctgtta aatatctcgt ttgtgaagat gagacgaaga
    73561 aaggatcttc gtcttacaaa aaagctatag caaacgactt accaattgta actataaaag
    73621 aattaattaa tattatcgga gaataaaata atggctaaat tcgcttggaa tgatgaaaac
    73681 gtatctgtac ttaaagctcg tgtagaaggt gttactcttg tatcacaaga cctgttgaaa
    73741 gacattgctg atgagctagg tcacacttca cgtggtgtag gttctaaact acgtcaacta
    73801 gtaaaagtag gtgaactatc tcttgaagtt caaaaagctg ctgaagctaa caaatcagct
    73861 tgggctgaag acgaagaagc tgctctagta gacttcctaa ataccaataa cggtacaatg
    73921 acttatagcg agattgctgc aactttccta tcgggcaagt tcaacgctaa gcaaatccaa
    73981 ggtaaggttc tttctctaga aatgactgac gctgttaaga aagctgaaaa gactgctgct
    74041 aagcgtactt attcagaagc tgaagaagct actttcattg aaatggctaa cgctggtgaa
    74101 tcactagaag caatcgcaga agctatgggt cgcccactac aatctgttcg cggtaaaggt
    74161 cttagcctgc atcgtgaagg tcgtatcaac gatatcccac atcaagcaga gagcaaagct
    74221 acagttcgcg ctgactggct agagcctgta atgggtgtaa tggctgactt aactgttgcg
    74281 gaaatcgcag aaaaagttgg taaatcagaa cgtggtgtta aaaacgctct aactcgtcgt
    74341 ggtcttgcct gtgccgacca taacggtgaa aaacaacgtg caaaactaga cgctaaagct
    74401 gaaaaagctg agtaattctt attaagtaaa aagagggagg ctattagctt ccctttttta
    74461 ttatcggagc aataatgata aacgttcaag cagttgtact taaactactt ctgtcttgta
    74521 ctgataaaga attagcacta gcttgcttcg acaagatcaa gccccatttc ttctctagtt
    74581 catacggtac aattcacaaa gcaatagcta aatattacca agaccatggt aaagtgccta
    74641 gcatggatga gcttagcatt aaatttagcc gtaataacaa catacaaatg tcgttagcag
    74701 ctttgcaaca cctggatgac ctagacatag acttcgatat ggcaatcgat gctcttagaa
    74761 atgagtacgc tcaacaagaa acactacagt taataagtcg taatatcttg gatgatatta
    74821 ctatgcttac agcagaggac ttaattgaca gattaaatgc cctaccccta aaactagaag
    74881 agaaagtaga gaatagtgga tctgttctca cggcttctca gatacctgta ttccaacact
    74941 caagtgataa agatatggaa atgatttaca ctggaatctc taataaatgg gactccgagt
    75001 ttggcggcgc aggacgacaa gagtttattt tagtgggtgg tccgacaggt tcgggtaaat
    75061 cggtattctg ttcaaaccta caagtagcgc agtggaacgc gggaaatata gccccttact
    75121 actctattga gatgtctgcc cgagaggttc tacttagaaa cctttctatt atggcagggg
    75181 tcaatgcaat gcatactaaa caacagaggt tggaagggga tgagctacgt aagctggcgt
    75241 taacaagagc taaaatgttt cacggagggg ctgaagccta taagaatttt gtacgaaata
    75301 aaaaccatct tataaccgac gactttgtag agctagacca ggaattaatg cgtaatcacg
    75361 aggaaataca ccctatgatt atcattgatg attctaacct gcgtctatct actattgatg
    75421 ttagtcttag taagtttaga gcacaatatg gtaagaagct aactatgggg atcgttgatt
    75481 acattaacga aactaggtta gatactactg gagaccctta cgactgggtg taccaactag
    75541 agctatctcg tggttttaag tcactagctc gaaagcacga ttgtgctatc ttctcaccgt
    75601 accagttaaa tgaaaatgga caagctagat tctctaaagc aatccttgtt ccggtagata
    75661 ttgcagttag actggacgct gaccgtgatg ctggcattct acaacttact acagataaag
    75721 ttcgttcact gccaaattgt caattcaata ttggtatgga ctggacaaca cttaaagctg
    75781 accctagaga agtaactcta gaggagatgg atcaaaataa agcagagtct caggtttcaa
    75841 aatcagtaca ggacactagt tatgaactcg actaatgtgg aaaaattact aaaagacaga
    75901 gatatacact atgtaggcaa ggggagagat ctccttgtca agtgtatcaa cccagaacac
    75961 gacgattcta atccttccat gcggattgac agtgaaacag ggaagttcaa ctgttttagt
    76021 tgtggctatc atggaaatgt atttgttcac tttggagagt atcaaagccc tgtttacgac
    76081 ttagtttata atgtacgtga tagaatcgca gacatacaaa gagaaactcg tgggatggaa
    76141 attccacctg gcgcccgtgc ctattctgag gattttcgag atatttccgg agagacgtat
    76201 gagaagttcg gtgcattcac ttacgggcac gaagattatg aaaatagaat cctattccct
    76261 atcagtgatg caacaggcaa aataatgtgt tttaacggca ggcatatgta ctctaatgta
    76321 aaaccaaaat ataaattcta cccagaaaga gcacaagtac ctgtttttcc gtttgtaaag
    76381 gacgtggaca cccttataat cacagaaggg ttgttcgata tgcttaactt acatgataaa
    76441 ggaattacta actctgtatg tatatttggt acgcaaaacc taacttttaa caatgcctac
    76501 caaaaattac tgccttatct aatatcgggg gtgagacgct tcttgatact tatggataat
    76561 gataaggctg gcaggtatgc tgctaagaag attgaagata ttatccgtat gaaaactaag
    76621 atggaagcct tagatattag ttatatgtta gaacctggaa cagacccggg tggtctgtct
    76681 aaagcagagg tagataagct agcatttcag attgaaaaac taattgcaag gtaactctaa
    76741 ttttgatata atattgaggt aattcggaat ggtctgagtt acctcttttt tattggttgt
    76801 tttacatccc ataacaattg taaggaaaat tatgcgagta gctattattg ataagtgccc
    76861 taataaggta aactacgaaa aactatttgg cttccctgtg gaagtcctac acttagctga
    76921 caagaaagtt cagcgactaa agaaagcaga tattacccta gacgtcaatc cacatgatta
    76981 tgactggatt atcctagtag gttcagaagc tttaaaacaa tacacccgtc atactcgtgt
    77041 atcagattac tctggtaaac aagtagaatc taaagacggt tcttataaga atttcttagt
    77101 atccactaac cctgcgatgc tatttatcaa accagaaaca aagcctgcgt ttgatgcaac
    77161 tgtagctgag attcgagcta tcatggatgg cacaaaagaa gccaaggcag aagtagacta
    77221 tgctcctatt caaagcacag aaggtattct agagtacctg aacctggtat acatgcttcc
    77281 tgtatcagaa gtacctgtag tcgcgctcga tacagaaact actgggttct ctgctagaaa
    77341 gtgtcaacct ctaggtatct ctatgtctca tagaacccac caaggtgttt acatggatgc
    77401 cgactacttc gatgatgaat gtgcggaagt gttacagaaa atcattgaca caccaaagcg
    77461 tgacgttgta ttacacaacg cgaagttcga cgatcatatt atgacgttcc actttggaac
    77521 tgactttgaa aaagcacacc aagaacgtcg tctacacgat actatggtta tgcactatgt
    77581 tctagatgag cgtcaaggta ctcacggttt gaaatctcta gctatgaaat acactgacat
    77641 gggcgattat gactttgagc tagatgagtt taaaaagaac tactgtaaag aacacaaaat
    77701 taagcaggaa gagttcacat atgaccttat tccttttgat attatgtggc aatatgcagc
    77761 aggcgatact gacgcaacta ttcgtctata ccacaagttc tggaatatcc tatgccgtga
    77821 aacctcattt aaacttaaat ggctttatga gaacttactg atgccagcta ctcgtttcct
    77881 aggtcgtatg gaagagcgtg gtatacctct atcaagaact cgcttacatc gcgcacatga
    77941 gtttctggag catcagctac gagagtacac tgagaaactg tacacttacg aggaggttaa
    78001 acaatgtgaa gctatgcttg ataaacagtt taaccctaac tcgactcagc agttacgtac
    78061 actactattt gatgtagtag gcctgtctcc tacaggtaag atgacagatt caggagcgga
    78121 ctctacggat gcagaagtct tggaaaaact aggggagcaa caccctattc caaaacttat
    78181 tctgaatatc cgtaagacta gtaaactgat taactcattt attatcaaat tactagataa
    78241 tattgatgct gatggtcgta ttcgcacaaa cttcttgtgt actagtacta cttctggtcg
    78301 cttgagctcg tctggtacat ttaatgcgca gcagctacct cgtgacaacc caattattaa
    78361 aggttgtatt gtagctccag aaggctacaa gattgtagca aaagacttaa caactgctga
    78421 ggtttactac gccgctgtac tttcaggcga ccgtaaccta cagcaagtat tcattaacat
    78481 gacaaacgag ccagacaaat atgctgactt ccactcaact attgcacaca tggtatttaa
    78541 cttaccttgt aagcctaatg aggttaagaa gaagttcccg gctatgcgtc aagctgctaa
    78601 agctatcacg ttcggtatca tgtatggtag tggcccagct aaggtagcag agtctgtaaa
    78661 tatcgctctt ctagagcaat ctcttgatac aggcgaacca tttgtacctt gtactgttga
    78721 ggatgcaaaa ggtcacattg atacttactt ccgtaagttc ccacaattgc gtcgctggat
    78781 taattcgtct catgaacaaa ttcgtcagta tggctttatt tacaacttct acggtcgtaa
    78841 acgtcgccta cgtaacttca agtctacaga ccgtggtgtt gtagcaggtg aggtacgctc
    78901 aggctttaat gctattatcc agtcagcatc gtcggatagc ctactagtag gtgtaatgga
    78961 tgcggataaa gaaattatgg agaaaggact tgatgctgaa attatcggcc tagtacacga
    79021 ctcgattatt gcggttgttc gtgaggattt agttgatgaa tataatgaaa tcatcgaccg
    79081 taacgttcaa gcgttgcgtt acaacgggtg ggatgatgaa cctctaacaa ttaagggttg
    79141 cccaatcggt atcgactcag actctgagga cgggggttct cgtgattact cgtgtggtaa
    79201 gatggataag gcgtacccat ttatctctgt gtacgacagt ccagagatgc aaaataagtc
    79261 tatggaagtg cttaataaga ttaaggaagg ttgggttcct gaaaaagacg aaaaaggtaa
    79321 gtacgttgac gccaaagcag gcgctatcta tgaccacaag gagtgggttc tagagtcgct
    79381 tcaagatgta ggagttgcgg cttgattaac ttcaaggcag taacaccctt ccaagcaaaa
    79441 taccctttgt acgctcttag agcgtacgag gatatcaagg agtttgagga gtttatcctc
    79501 atctcctcca agtataggga gtacatacta gattgcccct cattagaggg gaattacgct
    79561 agtaggagaa cacagctcct gggtatgaaa gacctagagt ttaagttata tcctcttcgg
    79621 gaacgattta cttctattag tcagctagcg aatagtaaga ggcggtggtt catagatgcg
    79681 gaaggagcta tagtcagata caaaccatct aagttctacc atataaaata cgcaaaagtt
    79741 ctacgagcgg atagaacatg gaatggttac tatagactaa tgactaaatt gcctgtcgca
    79801 tttgtcacag aacaggtagc ggagtatgtg ggatatattc aagtgggtag tgcattctat
    79861 ctatatgaat tatcgcataa aagaaaagct acaactagga aaaaactttg aaggttgtat
    79921 tatcaaacaa agcatattta aaacctgacg aggatctgat agggcgaata gagaaaaact
    79981 taacctatca agtttttgag cctcactcta aaacagccat acctaagcta atactccact
    80041 acgggctagt agctaaaggt acctactggc tgccagtacc taggttagac ctacttcagg
    80101 ggtacgaaac cgaaataata gataaaagga catacctacc agagacgttc cctgagccta
    80161 agttcactct tagggaagat caacaggaaa tatttgatga ggcagatgat tcctgtatta
    80221 taaatgcaaa accagggttc ggtaagacta tactagcttt agcgttagcc tggaagctag
    80281 gacagaaaac acttgtagta tgtaccacaa ctgcaatccg tgacatgtgg gtttcagagg
    80341 taagaaagtg gtttgatata gaacctggta ttattggttc ggggcatttc gaccatgaat
    80401 ctcctattac tattggtaac atacaaacct tggctaaaca tgggattaag ttagcagacc
    80461 agtttggtct aatgattgta gacgagatgc accacacccc agcttctaca ttcaccaagt
    80521 tattgatgga gagtaaagct aggtataaga taggtctatc gggtacgcta aaacgta
//
